# Supplementary material for: School policies, built environment and practices for non-communicable disease (NCD) prevention and control in schools of Delhi, India
Source: PLoS One. 2019 Apr 18;14(4):e0215365. doi: 10.1371/journal.pone.0215365 (PMC6472740; doi:10.1371/journal.pone.0215365)
Supplement: S2 File — (ZIP) [file pone.0215365.s002.zip]

Archive with 4 entries (4 files):
- Data sets(de-identifier)/OC.xls
- Data sets(de-identifier)/PS.xls
- Data sets(de-identifier)/SS.xls
- Data sets(de-identifier)/TS.xlsx
