# Supplementary material for: School policies, built environment and practices for non-communicable disease (NCD) prevention and control in schools of Delhi, India
Source: PLoS One. 2019 Apr 18;14(4):e0215365. doi: 10.1371/journal.pone.0215365 (PMC6472740; doi:10.1371/journal.pone.0215365)
Supplement: S2 File — (ZIP) [file pone.0215365.s002.zip › Data sets(de-identifier)/OC.xls]

## Sheet: Data sets_Observation checklist
SchoolID	School_type	OA1	OA2	OA3	OA3a	OA3b	OA4	OA4a	OA5	OA5a1	OA5b	OA5b1	OA5c1	OA5c2	OA5d	OA5e1	OA5e2	OA5e3	OA5e4	OA5e5	OA5e6	OA6	OB7	OB7a	OB7b	OB8	OB8a	OB8b	OB9a1	OB9a2	OB9b1	OB9b2	OB9c1	OB9c2	OB9d1	OB9d2	OB9e1	OB9e2	OB9f1	OB9f2	OB9g1	OB9g2	OB9g_others	OB9g_other2	OB10	OB11	OC12a	OC12b	OC12c
101	Private	2	1	2			2		1	2	2		2	2	2	1	2	2	2	2	2	1	1	2	50,,100	2			2	1	2	1	1	1	1	1	0		1	1	0				2	1	1	3	1
102	Private	1	1	2			2		1	2	2		2	2	2	2	2	2	2	2	2	0	1	1	400	2			0		0		0		0		0		0		0				2	2	3	3	3
103	Private	4	2	2			2		1	2	2		2	2	2	2	2	2	2	2	2	1	1	5	1500,,3000	1	Thru walking	1	5	2	2	2	1	1	2	1	6	1	1	1	1	1			2	1	1	1	1
104	Private	2	2	2			2		1	2	2		2	2	2	2	2	2	2	2	1	1	1	2	70, 60	2			9	2	1	2	1	2	0	2	0		1	2	0				2	1	1	1	1
105	Private	2	2	2			2		1	2	2		2	2	1	2	2	2	2	2	1	1	1	1	70	2			12	2	1	2	3	1	0		9	1	2	1	0				2	1	1	1	3
106	Private	1	1	2			2		1	2	2		2	2	2	2	2	2	2	2	2	0	1	1	1000	2			0		0		1	1	0		3	1	0		0				2	1	2	1	2
107	Private	2	1	2			1	1	1	2	2		2	2	2	1	2	2	2	2	2	1	1	1	300	2			8	2	0		2	2	0		0		1	2	0				2	1	2	2	2
108	Private	1	1	2			2		1	2	2		2	2	2	2	2	2	2	2	2	1	1	2	2.5	2			0		0		1	1	0		0		1	1	0				2	1	1	2	2
109	Private	2	2	2			2		1	2	2		2	2	2	2	2	2	2	2	2	0	1	2	700,200	2			0		0		1	2	0		0		0			2			2	1	3	2	3
110	Private	2	2	2			1	1	1	2	2		2	2	2	2	2	2	2	2	2	1	1	1	2000	2			9	1	2	2	3	2	0		6	2	1	2	0				2	1	1	1	1
201	Government	1	1	2			2		1	2	1	0	2	2	2	2	2	2	2	2	2	0	1	1	300	1		2	3	2	1	2	2	3	0		0		1	2	1	1			2	1	2	3	3
202	Government	1	1	2			2		1	2	2		2	2	2	2	2	2	2	2	2	1	1	1	6400	2			2	1	0		0		1	1	0		1	1	0		kho kho,kbbadi,volly ball	1	2	1	3	1	2
203	Government	2	1	2			2		1	2	2		2	2	2	2	2	2	2	2	2	1	1	1	500	2			9	2	0		0		0		7	1	1	2	0				2	1	2	2	2
204	Government	4	3	2			1	1	1	2	2		2	2	1	1	2	2	2	2	1	1	1	1	400	2			3	2	0		0		0		0		1	2	0				2	1	3	2	3
205	Government	2	1	2			2		1	2	2		2	2	2	2	2	2	2	2	2	1	1	2	3600,,900	2			0		1	1	1	1	1	1	0		2	2	0		volly ball,hockey,through ball,hand ball	1	2	1	1	1	1
206	Government	2	2	2			2		1	2	2		2	2	2	1	2	2	2	2	2	1	1	1	8084.89	2			1	3	0		1	1	1	1	0		1	1	0		base ball, soft ball,ball badminton, volly ball	1	2	1	1	1	1
207	Government	2	2	2			2		1	2	2		2	2	2	2	2	2	2	2	2	1	1	2	90,70	2			8	2	0		0		0		0		0		0				2	1	3	3	3
208	Government	3	1	2			2		1	2	2		2	2	2	2	2	2	2	2	2	1	1	2	400,,2000	2			0		0		1	2	0		0		1	2	0				2	1	3	3	3
209	Government	3	1	2			2		1	2	2		2	2	2	2	2	2	2	2	2	1	1	1	8200	2			3	3	2	1	1	1	1	1	0		1	1	0				2	1	1	1	1
[truncated: 148 more columns]

## Sheet: Data dictionary_variables
SchoolID	Variable Name	Codes
School_type	Tpe of school	1= Private School 2= Government School
OA1	No. of school enterance	Open Ended
OA2	NO. of enterance accesible to students	Open Ended
OA3	presence of spped limit board	1=Yes 2=No
OA3a	speed board at main enterance	Open Ended
OA3b	Speed board at other enterance	Open Ended
OA4	pedestrians/ walking area near the school	1=Yes 2=No
OA4a	pedestrians/ walking area accessible for convenient walking	1=Yes 2=No
OA5	Any visibility from school enterance	1=Yes 2=No
OA5a1	Place where parents can stop and drop off their children	1=Yes 2=No
OA5b	Bus stop	1=Yes 2=No
OA5b1	distance from main entrance	Open Ended
OA5c1	cycle lane seperated from road	1=Yes 2=No
OA5c2	cycle lane on the road	1=Yes 2=No
OA5d	marked pedestrian crossing to assist access to school	1=Yes 2=No
OA5e1	school ahead	1=Yes 2=No
OA5e2	cycle crossing	1=Yes 2=No
OA5e3	speed breaker	1=Yes 2=No
OA5e4	pedestrian crossing	1=Yes 2=No
OA5e5	compulsory cycle track	1=Yes 2=No
OA5e6	horn prohibited	1=Yes 2=No
OA6	No. of cycle stands in school	Open Ended
OB7	Play ground_school	1=Yes 2=No
OB7a	No. of playground	Open Ended
OB7b	measurment_ playground	Open Ended
OB8	School playground on splitside	1=Yes 2=No
OB8a	how student access_playground	Open Ended
OB8b	Frrely accessible to students	1=Yes 2=No
OB9a1	Playground equipment_number	Open Ended
OB9a2	Quality_playground	1=Good 2=Adequate 3=Poor
OB9b1	Pitches_ Number	Open Ended
OB9b2	Quality_pitches	1=Good 2=Adequate 3=Poor
OB9c1	Number_Hardsurface courts	Open Ended
OB9c2	Quality_hard surface courts	1=Good 2=Adequate 3=Poor
OB9d1	Number_Athletic track	Open Ended
OB9d2	Qulaity_Athletic track	1=Good 2=Adequate 3=Poor
OB9e1	No._Benches	Open Ended
OB9e2	Quality_Bencehs	1=Good 2=Adequate 3=Poor
OB9f1	No. water cooler	Open Ended
OB9f2	Qulaity_water cooler	1=Good 2=Adequate 3=Poor
OB9g1	No. _quadrangle	Open Ended
OB9g2	Quality_quadrangle	1=Good 2=Adequate 3=Poor
OB9g_others	Any other specify_Number	Open Ended
OB9g_other2	Any other specify_Quality	Open Ended
OB10	litter _playground	1=Yes 2=No
OB11	Trees_school ground	1=Yes 2=No
OC12a	Sports suitable	1=Very Suitable 2=Somewhat Suitable 3=Not suitable
OC12b	Informal game suitable	1=Very Suitable 2=Somewhat Suitable 3=Not suitable
OC12c	Other outdoor game suitable	1=Very Suitable 2=Somewhat Suitable 3=Not suitable
OC13a	area around school_residential	1=Yes 2=No
OC13b	area around school_open field	1=Yes 2=No
OC13c	area around school_market shops	1=Yes 2=No
OC13d	Any other	Open Ended
OC13d_1	Please specify	Open Ended
Phy_Act
Q14a	No. of pd/ week_Primary	Open Ended
Q14b	No. of pd/ week_Middle	Open Ended
Q14c	No. of pd/ week_Higher Secondary	Open Ended
Q14d	No. of pd/ week_Senior Secondary	Open Ended
Q15a1	Primary class	0= No meesage 1= message displayed
Q15a2	located at	Open Ended
Q15b1	Middle class	0= No meesage 1= message displayed
Q15b2	located at	Open Ended
Q15c1	Higher secondary class	0= No meesage 1= message displayed
Q15c2	located at	Open Ended
Q15d1	Senior Secondary class	0= No meesage 1= message displayed
Q15d2	located at	Open Ended
OD16Pa	Swimming_primary	1=Yes 2=No
OD16Patime	Swimming_primary_timings	Open Ended
OD16Pb	table tennis_primary	1=Yes 2=No
OD16Pbtime	Table tennis_primary_timings	Open Ended
OD16Pc	tennis court_primary	1=Yes 2=No
OD16Pctime	Tennis court_primary_timings	Open Ended
OD16Pd	Basketball_primary	1=Yes 2=No
OD16Pdtime	Basketball_primary_timings	Open Ended
OD16Pe	Running track_primary	1=Yes 2=No
OD16Petime	Running track_primary_timings	Open Ended
OD16Pf	Gymnasium_primary	1=Yes 2=No
OD16Pftime	Gymnasium_primary_timings	Open Ended
OD16Pg	Field games_primary	1=Yes 2=No
OD16Pgtime	Field games_primary_timings	Open Ended
OD16Ph	yoga_primary	1=Yes 2=No
OD16Phtime	yoga_primary_timings	Open Ended
OD16Pi	Anyother_primary	Open Ended
OD16Pi_others	Anyother_	Open Ended
OD16Pitime	Anyother_primary_time	1=Yes 2=No
OD16Ma	Swimming_middle	Open Ended
OD16Matime	Swimming_middle_timings	1=Yes 2=No
OD16Mb	table tennis_middle	Open Ended
OD16Mbtime	Table tennis_middle_timings	1=Yes 2=No
OD16Mc	tennis court_middle	Open Ended
OD16Mctime	Tennis court_middle_timings	1=Yes 2=No
OD16Md	Basketball_middle	Open Ended
OD16Mdtime	Basketball_middle_timings	1=Yes 2=No
OD16Me	Running track_middle	Open Ended
OD16Metime	Running track_middle_timings	1=Yes 2=No
OD16Mf	Gymnasium_middle	Open Ended
OD16Mftime	Gymnasium_middle_timings	1=Yes 2=No
OD16Mg	Field games_middle	Open Ended
OD16Mgtime	Field games_middle_timings	1=Yes 2=No
OD16Mh	yoga_middle	Open Ended
OD16Mhtime	yoga_middle_timings	1=Yes 2=No
OD16Mi	Anyother_middle	Open Ended
OD16Mi_others	Anyother_	Open Ended
OD16Mitime	Anyother_middle_time	Open Ended
OD16Ha	Swimming_Higher secondary	1=Yes 2=No
OD16Hatime	Swimming_Higher secondary_timings	Open Ended
OD16Hb	table tennis_Higher secondary	1=Yes 2=No
OD16Hbtime	Table tennis_Higher secondary_timings	Open Ended
OD16Hc	tennis court_Higher secondary	1=Yes 2=No
OD16Hctime	Tennis court_Higher secondary_timings	Open Ended
OD16Hd	Basketball_Higher secondary	1=Yes 2=No
OD16Hdtime	Basketball_Higher secondary_timings	Open Ended
OD16He	Running track_Higher secondary	1=Yes 2=No
OD16Hetime	Running track_Higher secondary_timings	Open Ended
OD16Hf	Gymnasium_Higher secondary	1=Yes 2=No
OD16Hftime	Gymnasium_Higher secondary_timings	Open Ended
OD16Hg	Field games_Higher secondary	1=Yes 2=No
OD16Hgtime	Field games_Higher secondary_timings	Open Ended
OD16Hh	yoga_Higher secondary	1=Yes 2=No
OD16Hhtime	yoga_Higher secondary_timings	Open Ended
OD16Hi	Anyother_Higher secondary	Open Ended
OD16Hi_others	Anyother_	Open Ended
OD16Hitime	Anyother_Higher secondary_time	1=Yes 2=No
OD16Sa	Swimming_Senior secondary	Open Ended
OD16Satime	Swimming_Senior secondary_timings	1=Yes 2=No
OD16Sb	table tennis_Senior secondary	Open Ended
OD16Sbtime	Table tennis_Senior secondary_timings	1=Yes 2=No
OD16Sc	tennis court_Senior secondary	Open Ended
OD16Sctime	Tennis court_Senior secondary_timings	1=Yes 2=No
OD16Sd	Basketball_Senior secondary	Open Ended
OD16Sdtime	Basketball_Senior secondary_timings	1=Yes 2=No
OD16Se	Running track_Senior secondary	Open Ended
OD16Setime	Running track_Senior secondary_timings	1=Yes 2=No
OD16Sf	Gymnasium_Senior secondary	Open Ended
OD16Sftime	Gymnasium_Senior secondary_timings	1=Yes 2=No
OD16Sg	Field games_Senior secondary	Open Ended
OD16Sgtime	Field games_Senior secondary_timings	1=Yes 2=No
OD16Sh	yoga_Senior secondary	Open Ended
OD16Shtime	yoga_Senior secondary_timings	1=Yes 2=No
OD16Si	Anyother_Senior secondary	1=Yes 2=No
OD16Si_others	Anyother_	Open Ended
OD16Sitime	Anyother_Senior secondary_time	Open Ended
Q17	Any sports played_day of vist	1=Yes 2=No
17_a	No sports	1= sports played 2= No sports played
17_b	Tennis	1=Yes 2=No
17_c	Cricket	1=Yes 2=No
17_d	Cycling	1=Yes 2=No
17_e	Hockey	1=Yes 2=No
17_f	Kho kho	1=Yes 2=No
17_g	football	1=Yes 2=No
17_h	kabbadi	1=Yes 2=No
17_i	gymnastic	1=Yes 2=No
17_j	Swimming	1=Yes 2=No
17_k	Other	Open Ended
OD18a	Teacher_monitor lunchbox	1=Yes 2=No
OD18b	Teacher in and around playground	1=Yes 2=No
OD18c	Children engaged in structured and unstructured sports	1=Yes 2=No
OD18d	children engaged in sedantary activities	1=Yes 2=No
OD18e	Teacher in and around class and playground_PE peridod	1=Yes 2=No
OD18f	Children engaged in structured and unstructured play/ sportsl_PE peridod	1=Yes 2=No
OD18g	children engaged in sedantary activitiesl_PE peridod	1=Yes 2=No
QE19	Canteen_ school	1=Yes 2=No
QE19_1food	Food available_canteen	Open Ended
QE19_1foodothers	Other food available in canteen	Open Ended
QE19_1drink	Drinks available_canteen	Open Ended
QE19_1drinkothers	Other drinks available in canteen	Open Ended
QE19_Otherobservation	Any other observation in canteen	Open Ended
OF20	food vendor_500 yards	1=Yes 2=No
OF21	Student getting food from hawkers	1=Yes 2=No
OG22	sale of tobacco_100 yards	1=Yes 2=No
OG23	Alcohol outlet in vicinity of school	1=Yes 2=No
OG24	Smoking in school campus	1=Yes 2=No
OG25	Tobacco litter in school	1=Yes 2=No
OH26a1	Food sponsoring company	1=Yes 2=No
OH26a2	Food sponsoring company_location	Open Ended
OH26a3	Visibility	Open Ended
OH26b1	Beverage sponsoring company	1=Yes 2=No
OH26b2	Beverage sponsoring company_location	Open Ended
OH26b3	Visibility	Open Ended
OH26c1	School Nutrition Policy statement	1=Yes 2=No
OH26c2	School Nutrition Policy statement_location	Open Ended
OH26c3	Visibility	Open Ended
OH26d1	School physicla activity policy statement	1=Yes 2=No
OH26d2	School physicla activity policy statement_location	Open Ended
OH26d3	Visibility	Open Ended
OH26e	Availability of school health policy statement	1=Yes 2=No
OH26e1_1	No smoking area board	1=Yes 2=No
OH26e1_2	No smoking area board_location	Open Ended
OH26e1_3	Visibility	Open Ended
OH26e2_1	Tobacco sale within 100 yards	1=Yes 2=No
OH26e2_2	Tobacco sale within 100 yards_location	Open Ended
OH26e2_3	Visibility	Open Ended
OH26f1	Any other	Open Ended
OH26f2	location	Open Ended
OH26f3	Visibility	Open Ended
OH27	Any other observation	Open Ended
