# Supplementary material for: School policies, built environment and practices for non-communicable disease (NCD) prevention and control in schools of Delhi, India
Source: PLoS One. 2019 Apr 18;14(4):e0215365. doi: 10.1371/journal.pone.0215365 (PMC6472740; doi:10.1371/journal.pone.0215365)
Supplement: S2 File — (ZIP) [file pone.0215365.s002.zip › Data sets(de-identifier)/PS.xls]

## Sheet: Data sets_ Grade 2_Parent surv
StudentID	schtype	q48_1	q48_2	q48_3	q48_4	q48_5	q48_6	q48_7	q49	q50	q51	q52	q52a_1	q52a_2	q52a_3	q52a_4	q52a_5	q52a_6	q52a_7	q52a_8	q52a_9	q52a_10	q52a_11	q52a_12	q52a_13	q52a_14	q52a_15	q52b_1	q52b_2	q52b_3	q52b_4	q52b_5	q52b_6	q52b_7	q52b_8	q52b_9	q52b_10	q52b_11	q53	q54	q55	q55a	q56i	q56ii	q57	q58
10102101	1	2	1	2	1	2	2	2	1	2	1	1	2	2	2	1	2	1	2	2	2	2	2	2	2	2	2	1	2	2	1	2	2	2	2	2	2	2	2	1	2		2	2	1	2
10102102	1	1	2	2	2	2	2	2	4	1	1	1	1	2	1	1	1	1	2	2	2	2	2	2	2	2	2	2	1	2	1	2	2	1	2	2	2	2	4	9	2		1	1	2	2
10102104	1	1	2	2	2	2	2	2	2	1	1	2	2	2	2	2	2	2	2	2	2	2	2	2	2	2	2	2	2	2	2	2	2	2	2	2	2	2	9	9	1	1	2	9	2	2
10102105	1	2	2	2	1	1	2	1	4	1	1	1	1	2	1	1	1	1	2	2	1	2	1	1	2	2	2	1	1	2	1	2	2	1	2	2	2	2	4	9	1	1	1	1	1	2
10102106	1	2	1	2	2	2	2	2	3	1	1	2	1	2	2	1	2	2	2	2	2	1	2	2	2	1	2	2	1	2	1	2	2	1	1	2	2	2	9	2	1	1	1	2	2	2
10102107	1	2	2	2	1	1	1	1	3	1	1	1	1	2	1	1	1	1	2	2	1	2	2	2	2	2	2	1	1	1	1	2	2	1	2	2	2	2	4	9	2	1	9	1	2	2
10102108	1	2	1	2	1	1	2	1	2	1	1	1	1	2	1	1	1	1	2	2	1	2	2	2	2	2	2	2	1	2	1	2	2	1	2	2	2	2	4	9	2		2	9	2	2
10102109	1	1	1	1	1	2	2	2	2	1	1	1	1	2	1	1	1	1	2	2	1	2	1	2	2	2	2	1	1	1	1	2	2	1	2	2	1	2	4	2	2	1	2	2	2	2
10102110	1	2	2	2	2	2	2	2			1	2	2	2	2	2	2	2	2	2	2	2	2	2	2	2	2	2	2	2	2	2	2	2	2	2	2	2	9	9	9		9	9
10102111	1	2	2	2	1	2	2	2	2		1	2	2	2	2	2	2	2	2	2	2	2	2	2	2	2	2	2	2	2	2	2	2	2	2	2	2	2	9	9	2	2	2	1	2	2
10102112	1	2	1	2	1	1	2	2	3	1	1	1	1	2	2	1	1	1	2	2	2	2	2	2	2	2	2	2	1	2	1	2	2	1	2	2	2	2	4	2	1	1	9	9	2	2
10102113	1	2	1	2	1	1	2	2	4	1	1	1	2	2	1	1	1	2	2	2	1	2	1	1	2	2	2	2	1	2	2	1	2	1	2	2	2	2	2	1	2		9	9	2	1
10102114	1	2	1	2	1	2	2	1	3	1	1	1	1	2	1	1	2	2	2	2	1	2	2	2	2	2	2	1	2	2	2	2	2	1	2	2	1	2	2	9	1	1	2	2	2	2
10102115	1	2	2	2	1	1	1	1	3	1	1	1	1	2	1	1	1	1	2	2	1	2	1	2	2	2	2	1	1	2	1	2	2	1	2	2	2	2	4	9	2	2	2	9	2	2
10102118	1	1	2	2	1	1	2	2	2	2	1	1	1	2	2	2	1	1	2	2	1	2	2	2	2	2	2	2	1	2	2	2	2	1	2	2	2	2	4	9	2		2	1	2	2
10102121	1	2	2	2	2	2	2	2			1	2	2	2	2	2	2	2	2	2	2	2	2	2	2	2	2	2	2	2	2	2	2	2	2	2	2	2	9		9		9	9	2	2
10102128	1	2	2	2	1	1	1	1	3	1	1	1	1	2	2	1	1	1	2	2	2	2	2	2	2	2	2	1	1	2	1	2	2	2	2	2	2	2	4	9	2	1	9	9	2	2
10102129	1	2	2	2	2	1	2	2	2	2	1	1	1	2	1	1	1	1	2	1	2	2	2	2	2	2	2	1	2	2	2	1	2	1	2	2	2	2	4	9	2	2	2	9	1	2
10102130	1	2	2	2	2	2	2	1	2		1	1	2	2	2	2	2	2	2	2	2	2	1	2	2	2	2	2	2	2	2	2	2	2	1	2	2	2	9	9	1	1	1	1	1	1
10102133	1	2	2	2	2	2	2	2			1	2	2	2	2	2	2	2	2	2	2	2	2	2	2	2	2	2	2	2	2	2	2	2	2	2	2	2	9	9	9		9	9
10102135	1	2	1	1	1	1	2	2	3	2	1	1	1	2	2	1	1	1	2	2	2	2	2	2	2	2	2	2	1	2	2	2	2	1	2	2	2	2	4	9	9		9	9	2	2
10202101	1	2	2	2	1	1	2	1	2	1	1	2	2	2	2	2	2	2	2	2	2	2	2	2	2	2	2	2	2	2	2	2	2	2	2	2	2	2	4	1	1	1		1	2	2
10202102	1	2	2	2	2	2	1	2	2	1	2	2	2	2	2	2	2	2	2	2	2	2	2	2	2	2	2	2	2	2	2	2	2	2	2	2	2	2	1	3	9		1	1	1	1
10202103	1	2	2	2	2	2	2	1	2	1	2	3	2	2	2	2	2	2	2	2	2	2	2	2	2	2	2	2	2	2	2	2	2	2	2	2	2	2	1	3	1	2	2	1	2	2
10202104	1	2	2	2	1	2	2	2	4	2	2	2	2	2	2	2	2	2	2	2	2	2	2	2	2	2	2	2	2	2	2	2	2	2	2	2	2	2	1	3	9	2	9	9	2	2
10202105	1	2	2	2	1	2	2	2	2	1	2		2	2	2	2	2	2	2	2	2	2	2	2	2	2	2	2	2	2	2	2	2	2	2	2	2	2	1	3	2	1	1	2	1	1
10202106	1	2	2	2	1	2	2	2	1	2	2		2	2	2	2	2	2	2	2	2	2	2	2	2	2	2	2	2	2	2	2	2	2	2	2	2	2	1	3	1	1	2	2	1	2
10202107	1	2	2	2	1	1	1	1	2	1	2	2	2	2	2	2	2	2	2	2	2	2	2	2	2	2	2	2	2	2	2	2	2	2	2	2	2	2	1	3	1	1	2	1	1	2
10202108	1	2	2	2	1	1	1	2	2	1	2	2	2	2	2	2	2	2	2	2	2	2	2	2	2	2	2	2	2	2	2	2	2	2	2	2	2	2	9	3	1	1	1	1	2	2
10202110	1	2	2	2	2	2	2	1	4	1	2	2	2	2	2	2	2	2	2	2	2	2	2	2	2	2	2	2	2	2	2	2	2	2	2	2	2	2	1	3	1	1			2	2
10202112	1	2	2	2	2	2	2	2	2	1	2	2	2	2	2	2	2	2	2	2	2	2	2	2	2	2	2	2	2	2	2	2	2	2	2	2	2	2	1	3	1	2	2	2	1	2
10202114	1	2	2	2	1	2	2	2	2	2	2	2	2	2	2	2	2	2	2	2	2	2	2	2	2	2	2	2	2	2	2	2	2	2	2	2	2	2	1	3	1	1	2	2	1	2
10202115	1	2	2	2	1	2	2	2	3	2	2	3	2	2	2	2	2	2	2	2	2	2	2	2	2	2	2	2	2	2	2	2	2	2	2	2	2	2	1	3	1	2	2	1	2	2
10202116	1	2	2	2	1	1	2	2	4	1	2		2	2	2	2	2	2	2	2	2	2	2	2	2	2	2	2	2	2	2	2	2	2	2	2	2	2	1	3	1	1	9	9	1	2
10202117	1	2	2	2	1	2	2	2	3	2	2	3	2	2	2	2	2	2	2	2	2	2	2	2	2	2	2	2	2	2	2	2	2	2	2	2	2	2	1	3	1	2	2	9	2	2
10202118	1	2	2	2	1	2	2	1		1		2	2	2	2	2	2	2	2	2	2	2	2	2	2	2	2	2	2	2	2	2	2	2	2	2	2	2	9	9	1	1	1		2	2
10202119	1	2	2	2	2	2	2	2	4	2	2		2	2	2	2	2	2	2	2	2	2	2	2	2	2	2	2	2	2	2	2	2	2	2	2	2	2		3	1	1	1	1	2	2
10202120	1	2	2	2	2	2	2	1	4	1	2	2	2	2	2	2	2	2	2	2	2	2	2	2	2	2	2	2	2	2	2	2	2	2	2	2	2	2	2	3	9	1	2	1	1	2
10202121	1	2	2	2	2	2	2	1	2	2	2	2	2	2	2	2	2	2	2	2	2	2	2	2	2	2	2	2	2	2	2	2	2	2	2	2	2	2	9	3	1	1	1	1	1	1
10202122	1	2	2	2	1	2	1	1	2	1	2	2	2	2	2	2	2	2	2	2	2	2	2	2	2	2	2	2	2	2	2	2	2	2	2	2	2	2	1	3	1	1	1	1	1	2
10202123	1	2	2	2	2	1	2	2	2	1	2	2	2	2	2	2	2	2	2	2	2	2	2	2	2	2	2	2	2	2	2	2	2	2	2	2	2	2	1	3	1	2	9	1	2	2
10202124	1	2	1	2	2	2	2	2	3		1	1	1	2	2	1	1	1	2	2	2	2	2	2	2	2	2	2	2	2	2	2	2	2	2	2	2	2	3	1	1	1	1	1	2	2
10202125	1	2	2	2	2	2	2	1	2	2	2		2	2	2	2	2	2	2	2	2	2	2	2	2	2	2	2	2	2	2	2	2	2	2	2	2	2			2		9	9	1	2
10202126	1	2	2	2	1	1	2	2	2	2	2		2	2	2	2	2	2	2	2	2	2	2	2	2	2	2	2	2	2	2	2	2	2	2	2	2	2	1	3	1	2	1	1	2	2
10202127	1	2	2	2	2	1	2	2	2	2	2	2	2	2	2	2	2	2	2	2	2	2	2	2	2	2	2	2	2	2	2	2	2	2	2	2	2	2	1	3	1	1	9	1	2	2
10202128	1	2	2	2	2	2	1	2	3	2	1	3	2	2	2	2	2	2	2	2	2	2	2	2	2	2	2	2	2	2	2	2	2	2	2	2	2	2	4	1	1		1	1	2	2
10202130	1	2	2	2	2	2	1	2	2	1	2	2	2	2	2	2	2	2	2	2	2	2	2	2	2	2	2	2	2	2	2	2	2	2	2	2	2	2		3	1	1	2	2	2	2
10302101	1	2	1	2	1	1	1	1	3	1	1	1	1	2	1	1	1	2	2	2	1	2	1	2	1	2	2	1	2	2	2	2	2	2	2	2	2	2	4	1	9		1	1	1	1
10302102	1	2	2	2	1	1	1	1			1	1	2	2	2	1	1	2	2	2	2	2	2	2	2	2	2	2	2	2	2	2	2	1	2	2	2	2	9	1	1	1	9	1	1	1
10302103	1	2	1	2	1	1	1	1	3	1	1	2	2	2	2	2	2	2	2	2	2	2	2	2	2	2	2	2	2	2	2	2	2	2	2	2	2	2	9	9	2	2	2	2	2	2
10302105	1	2	2	2	2	2	2	2	3	1	1	2	2	2	2	1	1	1	2	1	2	2	1	1	1	2	2	2	1	1	1	1	2	1	2	2	1	2	4	2	1	1	1	2	2	1
10302106	1	2	1	2	1	1	1	1	4	1	1	1	1	2	2	1	2	1	2	2	2	2	2	2	2	2	2	1	2	2	1	2	2	1	2	2	2	2	2	1	1	2	2	1	2	2
10302107	1	2	2	1	2	2	2	2	3	1	1	1	2	2	2	1	1	1	2	2	1	2	2	2	2	2	1	2	1	2	1	2	2	2	2	2	2	2	4	2	2	1	2	2	1	2
10302108	1	2	1	2	1	1	1	1	4	1	1	1	2	2	2	1	1	2	2	2	2	2	1	1	2	2	2	2	1	2	2	2	2	2	2	2	2	2	3	2	2		1	2	2	2
10302109	1	2	1	2	1	1	1	1	3	2	1	1	2	2	2	1	1	2	2	2	1	2	2	2	2	2	1	2	1	2	2	2	2	2	2	2	2	2	3	2	9	2	2	2	1	2
10302110	1	2	1	1	1	1	1	1	3	1	1	1	1	2	2	1	1	1	2	2	1	2	2	2	2	2	2	2	1	1	2	2	2	1	2	2	1	2	9	9	1	1	9	9	2	2
10302111	1	2	2	2	2	2	2	1	3	2	1	2	2	2	2	1	1	1	2	2	2	2	2	2	2	2	2	2	2	1	2	2	2	1	2	2	1	2	4	2	1	1	2	1	2	2
10302113	1	2	1	2	1	1	1	1	2	1	1	1	1	2	2	2	1	1	2	2	2	2	2	2	2	2	2	2	2	2	2	2	2	2	2	2	2	2	4	9	2	1	1	1	1	1
10302114	1	2	2	2	2	2	1	2	3	1	1	2	2	2	2	2	2	2	2	2	2	2	2	2	2	2	2	2	2	2	2	2	2	2	2	2	2	2	4	2	1	1	2	1	1	1
10302115	1	2	2	2	2	2	2	2	3	1	1	2	2	2	2	2	2	2	2	2	2	2	2	2	2	2	2	2	2	2	2	2	2	2	2	2	2	2	9	9	1	1	9	1	2	2
10302116	1	2	1	2	1	2	2	2	3		1	2	2	2	2	1	1	1	2	1	2	2	2	2	2	2	2	2	2	2	2	2	2	2	2	2	2	2	2	1	9		9	9	2	2
10302117	1	2	2	2	2	2	2	1	4	1	1	1	2	2	1	1	1	2	2	2	1	2	2	2	2	2	2	2	1	2	2	2	2	1	2	2	2	2	4	9	1	1	1	1	1	1
10302119	1	2	1	2	1	1	1	1	3	1	1	2	2	2	2	2	2	2	2	2	2	2	2	2	2	2	2	2	2	2	2	2	2	2	2	2	2	2	9	9	1	1	9	9	2	2
10302120	1	2	2	2	1	2	2	2	2		1	1	2	2	1	1	1	2	2	2	2	2	2	2	2	2	2	2	2	2	2	2	2	2	2	2	2	2	3	9	1		2	2	1	1
10302122	1	1	2	2	1	1	1	1	3	1	1	1	2	2	2	1	2	2	2	2	2	2	1	2	2	2	2	2	2	2	2	2	2	2	2	2	1	2		1	1	1	9	1	2	2
10302124	1	2	1	2	1	1	1	1	3	1	1	1	2	2	2	1	1	1	2	2	1	2	1	1	2	2	2	2	1	2	2	2	2	1	2	2	2	2	2		1	2	1	2	1	1
10302125	1	2	1	1	1	1	1	1	3	1	1	1	1	2	1	1	2	1	2	2	1	2	2	2	2	2	2	1	1	1	1	2	2	1	2	2	2	2	4	9		1	9	9	2	2
10302126	1	2	1	2	2	2	2	2	3	1	1	2	2	2	2	2	2	2	2	2	2	2	2	2	2	2	2	2	2	2	2	2	2	2	2	2	2	2	9	9	9		9	9
10302127	1	2	2	2	2	2	2	2			1	2	2	2	2	2	2	2	2	2	2	2	2	2	2	2	2	2	2	2	2	2	2	2	2	2	2	2	9	9	9		9	9
10302128	1	2	2	2	1	2	2	2	4	1	1	1	1	2	1	1	1	1	2	2	1	2	1	2	2	2	2	1	1	2	2	2	2	1	2	2	2	2	4	9	1	1	1	1	2	2
10302129	1	2	2	2	1	1	1	1	3	1	1	1	2	2	2	1	1	2	2	2	2	2	2	2	1	2	2	2	1	2	2	2	2	1	2	2	2	2	4	9	1	1	1	1	1	1
10302130	1	2	1	2	2	2	2	2			1	1	2	2	2	1	2	2	2	2	1	2	2	2	2	2	2	2	2	2	2	2	2	2	2	2	2	2	3	9	1	1	1	1	1	2
10302131	1	1	1	1	1	1	1	1	3	1	1	1	1	2	2	1	1	1	2	2	2	2	2	2	2	2	2	1	1	1	1	2	2	1	2	2	2	2	4	9	1	1	9	1	2	2
10302132	1	2	1	2	2	1	1	2	3	1	1	1	2	2	2	1	2	1	2	2	1	2	1	1	2	2	2	2	2	2	2	2	2	2	2	2	2	2	4	9	2	1	2	1	2	2
10302133	1	2	2	1	1	2	1	1	3	1	1	1	2	2	1	1	2	2	2	2	1	2	1	2	1	1	2	1	2	2	2	2	2	1	1	2	2	2	3	2	1	1	2	2	2	2
10302134	1	2	2	2	2	2	2	2			1	2	2	2	2	2	2	2	2	2	2	2	2	2	2	2	2	2	2	2	2	2	2	2	2	2	2	2	9	9	1	1	2	1	2	2
10302135	1	2	2	2	2	1	1	1	3	1	1		1	2	2	2	2	2	2	2	1	1	2	2	1	1	2	2	2	2	2	2	2	2	2	2	2	2	2	9	2	1	1	1	2	2
10302136	1	2	1	2	1	1	1	1	3	1	1	1	1	2	2	1	1	2	2	2	1	2	2	2	2	2	1	2	1	2	1	2	2	2	2	2	2	2	3	9	1	1	2	2	2	1
10302138	1	2	1	2	1	1	1	1	2		1	1	2	2	2	1	1	2	1	1	1	2	2	2	2	2	2	1	2	2	2	2	2	1	2	2	2	2	4	9	1	1	2	2	2	2
10302139	1	2	1	2	1	2	2	1	3	1	1	1	1	2	2	1	1	2	2	2	1	2	2	2	2	2	2	2	1	2	2	2	2	2	2	2	2	2	4	9	2	1	9	9	1	1
10302141	1	2	2	2	1	1	1	1	4	2	1	1	2	2	2	2	1	2	2	2	2	2	2	2	2	2	2	2	2	2	2	2	2	2	2	2	2	2	2	2	1	1	1	1	2	2
10302142	1	2	1	2	1	1	1	1	2	1	1	1	2	2	2	1	1	1	1	1	2	2	2	2	2	2	2	1	2	2	2	2	2	1	2	2	2	2	4	9	1	1	2	2	2	2
10402101	1	2	2	2	1	2	2	2	3	1	1	2	2	2	2	2	2	2	2	2	2	2	2	2	2	2	2	2	2	2	2	2	2	2	2	2	2	2	4	1	1	1	2	1	2	2
10402103	1	2	2	2	1	2	2	2	3	1	1	1	2	1	1	2	1	1	2	2	2	2	1	1	2	2	2	2	1	2	2	2	2	1	1	2	1	2	2	1	1	1	1	2	1	1
10402104	1	2	2	2	1	2	2	1	3	2	1	2	2	2	2	2	2	2	2	2	2	2	2	2	2	2	2	2	2	2	2	2	2	2	2	2	2	2	9	9	2		9	1	2	2
10402105	1	1	2	2	2	2	2	2	2	1	2	2	2	2	2	2	2	2	2	2	2	2	2	2	2	2	2	2	2	2	2	2	2	2	2	2	2	2	2	1	2	1	2	1	1	1
10402106	1	2	2	2	1	2	2	2	4	2	1	2	2	2	2	2	2	2	2	2	2	2	2	2	2	2	2	2	2	2	2	2	2	2	2	2	2	2	9	9	9		9	9	2	2
10402107	1	1	1	2	1	1	2	2	4	1	1	1	1	1	1	1	1	1	2	2	2	2	2	2	2	2	2	2	1	2	2	2	2	1	2	2	2	2	2	9	1	1	1	9	1	1
10402108	1	2	1	2	1	1	1	1	2	1	1	1	2	1	1	1	2	1	2	2	2	2	2	2	2	2	2	2	1	2	2	2	2	2	2	2	2	2	3	1	1	1	2	2	2	2
10402109	1	1	2	2	1	1	1	1	3	1	1	1	1	1	1	2	1	1	2	2	2	2	2	2	2	2	2	2	1	1	1	1	2	2	2	2	2	2	3	9	1	1	2	2	2	2
10402110	1	2	2	2	1	2	2	2	2	1	1	1	2	2	2	1	1	1	2	2	2	2	2	2	2	2	2	1	2	2	2	2	2	1	1	2	2	2	3	1	2	1	1	9	2	2
10402111	1	2	2	2	2	2	2	2			1	1	1	2	1	1	1	1	2	2	1	2	2	2	2	2	2	2	2	2	1	2	2	1	2	2	2	2	4	9					1	2
10402112	1	1	2	1	2	2	2	2	1	1	1	2	2	2	2	2	2	2	2	2	2	2	2	2	2	2	2	2	2	2	2	2	2	2	2	2	2	2	9	9	9		9	9
10402113	1	2	2	2	2	2	1	2	2	1	1	1	1	1	2	1	2	1	2	2	2	2	2	2	2	2	2	2	2	2	2	2	2	1	2	2	1	2	4	1	1	1	1	1	1	1
10402114	1	2	2	2	1	2	2	2	2		1	2	2	2	2	2	2	2	2	2	2	2	2	2	2	2	2	2	2	2	2	2	2	2	2	2	2	2	9	9	9		9	9
10402115	1	2	2	2	2	2	1	2	2	1	1	1	1	1	1	1	1	1	2	2	2	2	2	2	2	2	2	2	1	2	1	2	2	1	2	2	2	2	2	9	1	1	1	9	2	2
10402116	1	2	2	2	2	1	2	2	2	1	1	1	1	1	2	2	2	1	2	1	2	2	1	2	1	1	2	2	2	2	1	2	2	1	1	2	1	2	4	9	1	1	2	2	2	2
10402117	1	2	2	2	2	2	2	2	3	2	1	1	1	1	1	1	1	1	2	2	2	2	2	2	2	2	2	2	1	2	1	2	2	2	2	2	2	2	2		2		2	2	2	2
10402118	1	2	2	2	1	1	2	1	3	2	1	1	1	1	1	1	2	1	2	2	2	2	2	2	2	2	2	2	1	2	2	2	2	1	1	2	2	2	4	9	1	2	2	1	2	2
10402119	1	2	1	2	1	2	2	1	2	2	1	2	2	2	2	2	2	2	2	2	2	2	2	2	2	2	2	2	2	2	2	2	2	2	2	2	2	2	9	9	9		9	9
10402120	1	2	2	2	2	2	2	1	1	1	1	1	2	1	1	1	2	2	2	2	2	2	2	2	2	2	2	2	2	1	2	2	2	2	2	2	2	2	2	3	1	2	9	2	2	2
10402121	1	2	2	2	1	2	2	2	2	2	1	1	1	2	2	2	2	1	2	2	2	2	1	2	2	1	2	1	2	2	1	2	2	1	1	2	1	2	3		2			2		1
10402122	1	2	1	2	1	1	2	2	3	1	1	1	2	1	1	1	2	2	2	2	2	2	2	2	2	2	2	2	2	2	2	2	2	2	2	2	2	2	9	9	1	1	1	1	2	2
10402123	1	2	2	2	1	1	1	1	2	1	1	1	1	1	1	1	1	1	2	2	2	2	2	2	2	2	2	2	1	2	1	2	2	1	2	2	2	2	4	9	1	1	2	2	1	2
10402124	1	2	2	2	1	2	2	2	2	2	1	2	2	2	2	2	2	2	2	2	2	2	2	2	2	2	2	2	2	2	2	2	2	2	2	2	2	2	9	9	2		2	9	2	2
10402125	1	2	1	2	1	1	2	1			1	1	1	1	1	1	1	1	1	2	2	2	2	2	2	2	2	2	1	2	2	2	2	2	2	2	2	2	4	2	1	1	2		1	2
10402126	1	2	2	2	2	2	2	2			1	2	2	2	2	2	2	2	2	2	2	2	2	2	2	2	2	2	2	2	2	2	2	2	2	2	2	2	9	9	9		9	9	2	2
10402127	1	2	2	2	2	2	2	2			1	1	1	2	1	1	2	2	2	2	2	2	2	2	2	2	2	1	2	2	2	2	2	2	2	2	2	2	9	9	9		9	9	2	2
10402128	1	2	2	2	2	2	2	1	3	1	1	1	1	2	1	2	2	1	2	2	2	2	2	2	2	2	2	2	1	2	1	2	2	1	2	2	2	2	4	2	1	1	9	1	1	1
10402129	1	1	2	2	1	2	2	1	3	1	1	1	1	2	1	1	1	1	2	2	2	2	2	2	2	2	2	2	1	1	2	2	2	2	1	2	2	2	2	1	1	1	1	1	1	1
10402130	1	1	2	2	2	2	2	2	2	2	1	1	1	2	1	1	1	1	2	2	2	2	2	2	2	2	2	1	1	1	2	2	2	1	2	2	2	2	9	9	1	2	2	2	2	2
10402131	1	2	2	2	2	2	2	1	3	1	1	1	2	1	1	1	1	1	2	2	2	2	2	2	2	2	2	1	1	2	1	2	2	1	2	2	2	2	4	1	1	1	1	1	2	2
10402132	1	1	1	2	1	1	1	1	4	1	1	2	2	2	2	2	2	2	2	2	2	2	2	2	2	2	2	2	2	2	2	2	2	2	2	2	2	2	9	9	9		9	9	1	1
10402133	1	2	2	2	1	2	2	2	2	2	1	2	2	2	2	2	2	2	2	2	2	2	2	2	2	2	2	2	2	2	2	2	2	2	2	2	2	2	9	9	2	2	9	9	2	2
10402134	1	2	2	2	2	1	2	2	4	1	1	1	2	2	2	2	2	1	2	2	2	2	2	2	2	2	2	1	2	2	2	2	2	2	2	2	2	2	1	1	1	1	1	1	1	1
10402135	1	1	2	2	1	1	2	1	1	1	1	1	1	1	1	1	1	1	2	2	2	2	2	2	2	2	2	2	1	2	2	2	2	2	2	2	2	2	4	1	2	1	1	1	2	1
10402136	1	1	2	1	2	1	2	1		1		1	2	2	2	2	2	2	2	2	2	1	2	2	2	2	2	2	2	2	2	2	1	2	2	2	2	2	2	2	1	1	1	9	2	2
10402137	1	1	2	1	2	2	2	1	2	1	1	1	1	1	2	1	1	1	2	2	2	2	2	2	2	2	2	2	2	2	2	2	2	1	2	2	1	2	2	9	1	1	1	1	1	1
10402138	1	1	1	2	2	1	2	1	1	2	1	1	1	1	1	1	1	1	1	1	1	2	2	2	2	2	2	2	2	2	2	2	2	2	2	2	2	2	4	9	1	1	2	2	2	2
10402139	1	1	2	2	2	2	2	2	2	1	1	1	1	1	1	2	2	1	2	2	1	1	1	1	1	1	2	2	2	2	2	2	2	2	2	2	2	2	3	1	2	1	2	1	1	1
10402140	1	2	1	2	2	2	2	2	4	1	1	1	1	1	1	1	1	1	2	2	2	2	2	2	2	2	2	1	1	2	2	2	2	1	2	2	2	2	4	1	1	1	9	2	1	1
10402141	1	2	1	2	2	2	2	2	4	1	1	1	1	1	2	2	2	2	2	2	2	1	1	2	1	1	2	1	1	1	1	1	1	1	1	1	1	2	2	2	9	1	2	2	2	1
10402142	1	2	2	2	1	2	2	2	4	1	2	1	2	2	2	2	2	1	2	2	2	1	1	1	1	1	2	2	2	1	2	2	2	1	1	1	1	2	4	1	1	1	1	1	2	2
10402143	1	2	1	2	1	2	2	1	3	2	1	1	1	1	1	1	1	1	2	2	2	2	2	2	2	2	2	2	1	2	2	2	2	1	2	2	2	2	4	9	9	1	2	2	2	2
10402144	1	2	2	2	2	2	1	2	3	2	1	1	1	1	1	2	1	1	2	2	2	2	2	2	2	2	2	2	2	2	1	2	2	2	2	2	2	2	4	9	1	1	2	9	1	2
10402145	1	2	2	2	1	2	2	2	3	2	1	1	2	2	2	2	2	2	2	2	2	2	2	2	2	2	2	2	2	2	2	2	2	2	2	2	2	2	3	2	2	1	2	2	2	2
10402146	1	2	2	2	2	2	1	2	2	1	1	1	1	1	1	1	1	1	2	2	2	2	2	2	2	2	2	2	1	2	2	2	2	2	2	2	2	2	4		1	1	2	2	1	2
10402147	1	2	2	2	1	2	2	2	2	2	1	1	1	2	2	1	1	1	2	2	2	2	2	2	2	2	2	2	1	2	2	2	2	2	2	2	2	2	4	9	1	2	9	1	2	2
10502101	1	2	2	2	1	1	2	2	3	1	1	1	2	2	1	1	1	2	2	2	2	2	1	2	2	2	2	1	2	1	2	2	2	2	2	1	2	2	2	1	1	1	1	1	2	2
10502102	1	2	1	2	1	2	2	2	2	1	1	2	2	2	2	2	2	2	2	2	2	2	2	2	2	2	2	2	2	2	2	2	2	2	2	2	2	2	9	9	9		2	9	2	2
10502103	1	2	2	2	1	2	2	2	3	1	1	1	2	2	2	1	1	1	2	2	2	2	2	2	2	2	2	1	2	1	1	2	2	1	2	2	2	2	3	9	2		2	2	2	2
10502105	1	2	2	2	2	2	2	2	3	2	1	1	2	2	1	1	1	1	2	2	2	2	2	2	2	2	2	2	2	1	2	2	2	1	2	2	1	2	2	9	1	1	2	1	2	2
10502106	1	2	1	2	2	2	2	2	2	1	1	2	2	2	2	2	2	2	2	2	2	2	2	2	2	2	2	2	2	2	2	2	2	2	2	2	2	2	3	1	1	1	2	1	2	2
10502107	1	2	1	2	1	1	2	1	3		1	2	2	2	2	2	2	2	2	2	2	2	2	2	2	2	2	2	2	2	2	2	2	2	2	2	2	2	4		1	1	2	9	2	2
10502108	1	2	1	2	1	1	2	2	1	1	1	1	2	2	2	1	1	1	2	2	2	2	2	2	2	2	2	2	2	2	2	2	2	1	2	2	2	2	9	9	1	1	1	1	2	2
10502109	1	1	2	2	2	2	2	2	2	1	1	2	1	1	1	1	1	1	2	2	1	2	2	2	2	2	2	1	1	2	2	2	2	1	2	2	2	2	2	1	2	1	2	2	1	1
10502110	1	2	1	2	1	2	2	2	3	1	1	2	2	2	2	2	2	2	2	2	2	2	2	2	2	2	2	2	2	2	2	2	2	2	2	2	2	2	2	2	1		2	2	2	2
10502111	1	2	1	2	1	1	2	1	3	2	1	1	1	2	2	1	2	1	2	2	2	2	2	2	2	2	2	2	2	2	2	2	2	2	2	2	2	2	4	9	2		1	1	2	2
10502112	1	1	2	2	1	1	2	2	3	1	1	1	2	2	2	1	1	2	2	2	2	2	2	2	2	2	2	1	1	2	2	2	2	1	2	2	2	2	4	9	1	1	9	1	1	2
10502113	1	2	1	2	1	1	1	1	3	1	1	1	2	2	1	1	1	1	2	1	2	2	1	2	2	2	2	1	1	2	1	1	2	1	2	2	2	2	4	1	1	1	9	1	2	2
10502114	1	2	2	2	1	2	1	1	3	2	1	2	2	2	2	2	2	2	2	2	2	2	2	2	2	2	2	2	2	2	2	2	2	2	2	2	2	2	9	9	1	1	2	2	1	2
10502115	1	2	2	2	2	2	2	1	2	1	1	2	2	2	2	2	2	2	2	2	2	2	2	2	2	2	2	2	2	2	2	2	2	2	2	2	2	2	9	3	1	1	9	9	2	2
10502116	1	2	2	2	1	1	2	1	3	1	1	1	2	2	1	1	1	2	2	2	2	2	2	2	2	2	2	1	1	2	2	2	2	1	2	2	2	2	9	9	1	1	9	1	2	2
10502117	1	2	2	2	1	2	2	2	1	1	1	1	2	2	2	2	1	2	2	2	2	2	2	2	2	2	2	1	2	2	2	2	2	1	2	2	2	2	4	9	1	1	9	2	2	2
10502118	1	2	2	2	1	2	2	2	3	2	1	2	2	2	2	2	2	2	2	2	2	2	2	2	2	2	2	2	2	2	2	2	2	2	2	2	2	2	9	9	1	2	2	9	2	2
10502119	1	2	2	2	2	2	2	2			1	2	2	2	2	2	2	2	2	2	2	2	2	2	2	2	2	2	2	2	2	2	2	2	2	2	2	2	9	9	1	1		1	2	2
10502120	1	2	1	2	1	1	1	2	3	1	1	1	2	2	2	2	1	1	2	2	2	2	2	2	2	2	1	1	1	2	2	2	2	2	2	2	2	1	4	2	1	1	2	2	2	2
10502121	1	2	2	1	1	2	2	1	2	2	1	1	1	2	2	2	1	1	2	2	2	2	2	2	2	2	1	2	2	2	2	2	2	1	2	2	2	1	4	1	2	2	9	9	2	2
10502123	1	2	2	2	1	1	1	1	2	1	1	2	2	2	2	2	2	2	2	2	2	2	2	2	2	2	2	2	2	2	2	2	2	2	2	2	2	2	9	9	1	1	9	1	2	2
10502124	1	2	1	1	1	1	1	2	3		1	2	2	2	2	2	2	2	2	2	2	2	2	2	2	2	2	2	2	2	2	2	2	2	2	2	2	2	4	9	1	1	9	9	2	2
10502125	1	2	1	2	1	1	2	1	2	1	1	2	2	2	2	2	2	2	2	2	2	2	2	2	2	2	2	2	2	2	2	2	2	2	2	2	2	2	9	9	1	1	9	9	2	2
10502126	1	2	2	2	2	2	1	2	4	1	2	2	2	2	2	1	2	2	2	2	2	2	2	2	2	2	2	1	2	2	2	2	2	2	2	2	2	2	4	2	1	1	9	9
10502127	1	2	1	2	1	1	2	1	3	1	1	1	2	2	2	1	1	1	2	2	2	2	2	2	2	2	2	1	2	2	1	2	2	1	2	2	2	2	9	1	1	1	1	1	1	2
10502128	1	2	2	2	2	1	2	2	3	1	1	1	2	2	1	1	2	1	2	2	2	2	2	2	2	2	2	1	1	2	2	2	2	2	2	2	2	2	4	1	2	1	2	2	2	2
10502129	1	1	2	2	2	2	2	2	3	1	2	1	2	2	2	1	2	1	2	2	2	2	1	2	2	1	2	2	1	2	2	2	2	1	2	2	2	2	9	9	2	2	9	2	2	2
10502130	1	2	2	2	1	1	1	1	4	1	1	1	1	2	2	1	2	1	2	1	2	2	2	2	2	2	2	2	1	2	2	2	2	2	2	2	2	2	4	9	1	1	9	1	2	2
10502131	1	2	1	2	1	2	2	1	3	2	1	2	2	2	2	2	2	2	2	2	2	2	2	2	2	2	2	2	2	2	2	2	2	2	2	2	2	2	9	9	1		2	1	2	2
10502132	1	2	1	2	1	2	2	2	3	1	1	1	1	2	2	1	2	1	2	2	2	2	1	1	2	2	2	1	1	2	1	2	2	1	2	2	2	2	2	1	1	1	1	1	1	1
10502133	1	2	2	2	2	2	2	2	2	1	1	2	2	2	2	2	2	2	2	2	2	2	2	2	2	2	2	2	2	2	2	2	2	2	2	2	2	2	9	1	1	2	9	1	2	2
10502134	1	2	2	2	1	1	2	2	3	1	1	2	2	2	2	2	2	2	2	2	2	2	2	2	2	2	2	2	2	2	2	2	2	2	2	2	2	2	4	9	1	1	9	9	2	2
10502135	1	2	1	2	1	2	2	2			1	2	2	2	2	2	2	2	2	2	2	2	2	2	2	2	2	2	2	2	2	2	2	2	2	2	2	2	4	9	9	2	9	1	2	2
10602101	1	2	2	2	1	1	2	1	3	1	2	3	2	2	2	1	1	2	2	2	2	2	2	2	2	2	2	2	2	2	2	2	2	2	2	2	2	2	1	3	1	1	1	1	2	2
10602102	1	2	2	2	1	2	2	2	1	2	2	3	2	2	2	2	2	2	2	2	2	2	2	2	2	2	2	2	2	2	2	2	2	1	2	2	2	2	1	3	1	1	1	1	1
10602103	1	1	2	2	1	1	2	2	3	1	2	3	2	2	2	2	2	2	2	2	2	2	2	2	2	2	2	2	2	2	2	2	2	2	2	2	2	2	1	3	2	2	1	1	1	2
10602104	1	2	2	2	1	2	2	2	1	1	2	2	2	2	2	2	2	1	2	1	2	1	2	2	2	2	2	2	2	2	2	2	2	2	2	2	2	2	1	3	1	1	1	1	2	2
10602105	1	2	2	2	2	1	2	2	4		2	3	2	2	2	2	2	2	2	2	2	2	2	2	2	2	2	2	2	2	2	2	2	2	2	2	2	2	1	3	1		9	2	1
10602106	1	2	2	2	1	1	2	2	2	2	2	3	2	2	2	2	2	2	2	2	2	2	2	2	2	2	2	2	2	2	2	2	2	2	2	2	2	2	1	3	1	1	1	1	2	2
10602107	1	2	2	2	1	2	2	2	1	2	2	2	2	2	2	2	2	2	2	2	2	2	2	2	2	2	2	2	2	2	2	2	2	2	2	2	2	2	1	3	1		2	2	2	2
10602108	1	2	2	2	1	2	2	2	3	1	2	3	2	2	2	2	2	2	2	2	2	2	2	2	2	2	2	2	2	2	2	2	2	2	2	2	2	2	1	3	1	1	2	2	1	1
10602109	1	2	2	2	2	2	2	1	2	1	2	3	2	2	2	2	2	2	2	2	2	2	2	2	2	2	2	2	2	2	2	2	2	2	2	2	2	2	1	3	1	1	1	1	1	1
10602111	1	2	2	2	1	2	2	2	3	1	2	3	2	2	2	2	2	1	2	2	2	2	2	2	2	2	2	2	2	2	2	2	2	2	2	2	2	2	1	3	1	1	1	1	1	1
10602112	1	2	2	2	1	1	2	1	3	1	2	3	2	2	2	2	2	2	2	2	2	2	2	2	2	2	2	2	2	2	2	2	2	2	2	2	2	2	1	3	1	1	1	9	2	2
10602113	1	1	2	2	1	1	1	1	3	1	2	3	2	2	2	2	2	2	2	2	2	2	2	2	2	2	2	2	2	2	2	2	2	2	2	2	2	2	1	3	1	1	1	1	2	2
10602114	1	2	2	2	1	2	2	2	3	1	2	2	2	2	2	2	2	2	2	2	2	2	2	2	2	2	2	2	2	2	2	2	2	2	2	2	2	2	1	3	1	1	2	2	2	2
10602115	1	2	2	2	2	1	2	2	3	1	2		2	2	2	2	2	2	2	2	2	2	2	2	2	2	2	2	2	2	2	2	2	2	2	2	2	2	1	3	1	1	1	2	1	2
10602116	1	2	2	2	1	1	2	1	3	1	2	1	2	2	2	2	2	2	2	2	2	2	2	2	2	2	2	2	2	2	2	2	2	2	2	2	2	2	1	3	1	1	9	1	2	2
10602117	1	2	2	2	1	2	2	2	3	1	2	3	2	2	2	2	2	2	2	2	2	2	2	2	2	2	2	2	2	2	2	2	2	2	2	2	2	2	1	3	1	1	1	1	1	2
10602118	1	2	2	2	1	1	2	2	2	1	2	3	2	2	2	2	2	2	2	2	2	2	2	2	2	2	2	2	2	2	2	2	2	2	2	2	2	2	1	3	1	1	9	1	2	2
10602119	1	2	2	1	2	2	2	2	2	1	2	2	2	2	2	2	2	2	2	2	2	2	2	2	2	2	2	2	2	2	2	2	2	2	2	2	2	2	1	1	2	1	1	2	1	2
10602120	1	2	2	2	1	2	2	2	3	1	2	2	2	2	2	2	2	2	2	2	2	2	2	2	2	2	2	2	2	2	2	2	2	2	2	2	2	2	1	3	2		2		2	2
10602121	1	2	2	2	2	2	2	1	2	1	2	3	2	2	2	2	2	2	2	2	2	2	2	2	2	2	2	2	2	2	2	2	2	2	2	2	2	2	1	3	1	1	9	9	2	2
10602122	1	2	2	2	2	2	1	2	4	1	2	2	2	2	2	2	2	2	2	2	2	2	2	2	2	2	2	2	2	2	2	2	2	2	2	2	2	2	1	9	1	1	1	1	2	2
10602123	1	2	2	2	1	1	2	2	3	1	2		1	2	2	2	2	2	2	2	2	2	2	2	2	2	2	2	2	2	2	2	2	2	2	2	2	2	1		1	1	9	9	1	2
10602124	1	2	2	2	1	2	2	2	3	2	2	3	2	2	2	2	2	2	2	2	2	2	2	2	2	2	2	2	2	2	2	2	2	2	2	2	2	2	1	3	1	2		1	2	2
10602125	1	2	2	2	2	2	1	2	3	1	2	2	2	2	2	2	2	2	2	2	2	2	2	2	2	2	2	2	2	2	2	2	2	2	2	2	2	2		2	1	1	1	2	1	1
10602126	1	2	2	2	2	2	2	2			2	2	2	2	2	2	2	2	2	2	2	2	2	2	2	2	2	2	2	2	2	2	2	2	2	2	2	2	1	3	2	1	2	1	2	2
10602127	1	2	2	1	1	1	2	1	3	1	2	3	2	2	2	2	2	2	2	2	2	2	2	2	2	2	2	2	2	2	2	2	2	2	2	2	2	2	1	3	1	1	1	1	2	2
10602128	1	2	2	2	1	2	2	2	4	1	2	3	2	2	2	2	2	2	2	2	2	2	2	2	1	2	2	2	2	2	2	2	2	2	2	2	2	2		3	9		9	9	2	2
10602129	1	2	2	1	1	2	2	2	2	2	2	3	2	2	2	2	2	2	2	2	2	2	2	2	2	2	2	2	2	2	2	2	2	2	2	2	2	2	1	3	9		9	9	2	2
10602130	1	2	2	2	1	1	2	2	2	1	2	3	2	2	2	2	2	2	2	2	2	2	2	2	2	2	2	2	2	2	2	2	2	2	2	2	2	2	1	3	9		2	2	2	2
10602131	1	2	2	2	1	2	2	1	2	1	2	3	2	2	2	2	2	2	2	2	2	2	2	2	2	2	2	2	2	2	2	2	2	2	2	2	2	2	1	3	9			9	2	2
10602132	1	2	2	2	1	2	2	2	2	1	2	3	2	2	2	2	2	2	2	2	2	2	2	2	2	2	2	2	2	2	2	2	2	2	2	2	2	2	1	3	1	1	9	1	1	1
10602133	1	2	2	2	1	1	2	2	3	1	2	3	2	2	2	2	2	2	2	2	2	2	2	2	2	2	2	2	2	2	2	2	2	2	2	2	2	2	1	3	1	1	1	1	1	1
10602134	1	2	2	2	2	1	2	2	2	1	2	3	2	2	2	2	2	2	2	2	2	2	1	2	2	2	2	2	2	2	2	2	2	2	2	2	2	2	1	3	1	1	1	2	1	1
10602136	1	2	2	2	1	1	1	1	2	2	2	3	2	2	2	2	2	2	2	2	2	2	2	2	2	2	2	2	2	2	2	2	2	2	2	2	2	2	1	3	9	1	2	2	1	2
10602137	1	2	2	2	1	2	2	2	3	1	2	2	2	2	2	2	2	2	2	2	2	2	2	2	2	2	2	2	2	2	2	2	2	2	2	2	2	2	1	3	1	1	2	2	2	2
10602138	1	2	2	1	2	2	2	2	2	1	2	2	2	2	2	2	2	2	2	2	2	2	2	2	2	2	2	2	2	2	2	2	2	2	2	2	2	2		1	2	1	2	1	1	2
10602139	1	2	2	2	1	2	2	2	2	1	2	3	2	2	2	2	2	2	2	2	2	2	2	2	2	2	2	2	2	2	2	2	2	2	2	2	2	2	1	3	1	1	1	1	1	1
10602140	1	2	2	2	1	2	2	2			2	3	2	2	2	2	2	2	2	2	2	2	2	2	2	2	2	2	2	2	2	2	2	2	2	2	2	2	1	3	1	1	9	1	1	2
10602141	1	1	2	2	2	2	2	2	4	1	2	3	2	2	2	2	2	2	2	2	2	2	2	2	2	2	2	2	2	2	2	2	2	2	2	2	2	2	1	3	9	2	1	1	2	2
10702101	1	2	2	2	1	2	1	2	3	1	1	1	1	2	2	2	1	1	2	2	2	2	2	2	2	2	2	2	2	2	1	2	2	1	2	2	2	2	3	9	1	1	1	1	1	2
10702102	1	2	2	2	2	1	2	2	4	1	1	2	2	2	2	2	2	2	2	2	2	1	1	1	1	1	2	2	2	2	2	1	2	1	2	1	1	2	4	1	1	1	1	2	2	2
10702103	1	1	2	2	2	2	2	2	3	2	1	1	1	2	1	2	2	1	2	2	2	2	1	2	2	2	2	2	2	2	2	2	2	2	2	2	2	2	3	1	1	1	1	2	1	1
10702104	1	2	2	2	1	2	2	2		2	2	2	2	2	2	2	2	2	2	2	2	2	2	2	2	2	2	2	2	2	2	2	2	2	2	2	2	2	9	9	9	2	9	1	1	2
10702105	1	2	2	2	2	2	2	1	3	1	1	1	1	1	1	1	1	1	2	2	1	2	2	1	1	1	2	2	1	2	2	2	2	1	1	1	1	2	2	1	1	1	1	2	2	2
10702106	1	2	1	2	2	2	2	2	2	1	1	2	1	2	1	2	1	2	2	2	2	2	2	2	2	2	2	2	2	2	1	2	2	2	2	2	2	2	3	9	2	1	1	1	1	1
10702107	1	2	2	2	1	1	1	2	3	1	1	1	1	2	1	2	1	1	2	2	2	2	2	2	2	2	2	1	2	2	1	2	2	1	2	2	2	2		1	1	1	2	1	1	1
10702108	1	2	2	2	1	2	2	2	2	1	1	1	1	2	1	2	1	1	2	2	2	2	1	2	2	2	2	2	1	2	2	2	2	2	2	2	2	2	4	9	2		9	1	2	2
10702109	1	2	2	2	1	2	2	2	3	2	1	1	2	2	2	1	2	2	2	2	2	2	2	2	2	2	2	2	1	2	2	2	2	2	2	2	2	2	4	2	1	1	2	2	2	2
10702110	1	2	2	2	2	2	2	1	3	1	1	1	1	2	1	2	1	1	2	2	2	2	1	2	2	2	2	2	2	2	2	2	2	1	2	2	2	2	4	9	9		1	1	1	2
10702111	1	1	2	2	1	1	1	2	2	1	1	1	1	2	2	2	1	1	2	2	2	2	1	2	2	2	2	2	1	1	2	2	2	2	2	2	2	2	4	1	1	1	2	2	1	2
10702112	1	2	1	2	2	2	2	2	3	1	1		1	2	1	2	1	1	2	2	2	2	1	2	2	2	2	2	2	2	1	2	2	1	2	2	2	2	4	2	1	1	9	9	1	1
10702113	1	2	2	2	2	1	2	2	2	1	1	2	1	2	2	2	1	1	2	2	2	2	1	2	2	2	2	2	2	2	1	2	2	2	2	2	2	2	2	2	2	1	9	9	1	1
10702114	1	2	1	2	1	1	2	1	3	1	1	2	2	2	2	2	2	2	2	2	2	2	2	2	2	2	2	2	2	2	2	2	2	2	2	2	2	2	3	2	1	1	2	1	1	1
10702115	1	2	1	2	1	1	1	1	3	2	1	1	1	2	1	2	1	1	2	2	2	2	2	2	2	2	2	1	1	2	2	2	2	1	2	2	2	2	4	2	1	2	1	1	2	2
10702116	1	2	1	1	1	1	1	1	2	1	1	1	1	2	2	2	1	1	2	2	2	2	1	2	2	2	2	2	2	2	1	2	2	1	2	2	2	2	4	9	1	1	2	2	2	2
10702117	1	2	2	2	2	2	2	1	3	1	1	1	1	2	2	2	1	1	2	2	2	2	2	2	2	2	2	2	2	2	2	2	2	1	2	2	2	2	2	1	1	1	9	2	2	2
10702118	1	2	2	2	2	2	2	2	3	1	1	1	2	2	2	2	2	1	2	2	2	2	1	2	2	2	2	1	2	2	2	2	2	1	2	2	2	2		9	1	1	1	1	1	1
10702119	1	1	2	2	1	1	1	2	2	1	1	1	1	2	2	2	1	1	2	2	2	2	1	2	2	2	2	1	2	1	2	2	2	1	1	2	2	2	4	9	1	1	1	2	1	2
10702121	1	2	2	2	2	2	1	1	3	1	1	2	1	2	1	2	1	2	2	2	2	2	1	1	1	2	2	1	2	2	2	2	2	1	2	2	2	2	2	9	1	1	9	1	2	2
10702122	1	1	2	2	2	2	2	2	2	2	1	1	1	2	2	2	1	1	2	2	2	2	1	2	2	2	2	2	2	2	1	2	2	2	2	2	2	2	2	2	2	2	9	1	2	2
10702123	1	1	2	2	2	2	2	2	1	1	1	1	1	1	2	1	1	1	2	2	1	2	1	1	1	2	2	1	1	2	2	2	2	1	2	2	1	2		1	1	1	1	1	1	1
10702124	1	2	2	2	1	2	2	1	2	1	1	3	1	2	2	1	1	2	2	2	2	2	1	2	2	2	2	2	1	2	2	2	2	2	2	2	2	2	9	1	2	2	9	9	2	2
10702125	1	2	1	2	2	2	2	2	3	1	1	1	1	2	2	2	1	1	2	2	2	2	2	2	2	2	2	2	1	2	1	2	2	2	2	2	2	2	4	9	1	1	9	1	2	2
10702126	1	2	2	2	1	1	1	1	2	1	1	2	2	2	2	2	2	2	2	2	2	2	2	2	2	2	2	2	2	2	2	2	2	2	2	2	2	2	9	9	1	1	1	1	2	2
10702127	1	2	2	2	1	1	2	1	3	1	1	1	1	2	2	2	1	1	2	2	2	2	2	2	2	2	2	2	2	2	1	2	2	2	2	2	2	2	4	1	1	1	2	9	2	2
10702128	1	1	2	2	1	1	2	1	2	1	1	2	2	2	2	2	2	2	2	2	2	2	2	2	2	2	2	2	2	2	2	2	2	2	2	2	2	2	3	9	1	1	2	1	2	2
10702129	1	2	1	2	1	1	2	1	2	1	1	1	1	2	1	2	1	1	2	2	2	2	1	2	2	2	2	2	2	2	1	1	2	2	2	2	2	2	4	9	2	1	9	2	2	2
10702130	1	2	1	1	2	1	2	2	3	1	1	1	1	2	2	1	1	1	2	2	2	2	2	2	2	2	2	2	1	2	2	2	2	2	1	2	2	2	4	9	2		2	2	2	2
10702131	1	2	1	2	2	1	2	1	4	1	1	1	1	2	1	1	1	1	2	2	2	2	2	2	2	2	2	1	1	1	2	2	2	2	2	2	2	2	3	9	2		2	2	1	2
10702132	1	2	1	2	1	1	2	2	3	1	1	1	1	2	2	2	1	1	2	2	2	2	2	2	2	2	2	2	1	2	1	2	2	2	2	2	2	1	3	2	9	2	1	1	1	2
10702133	1	2	2	2	1	2	1	2	4	1	1	1	1	1	1	1	1	1	1	1	1	2	1	1	1	1	1	1	1	1	1	2	1	1	1	2	1	1	4	1	2	1	9	9	2	2
10802101	1	2	2	1	2	2	2	2	2	1	2	2	2	2	2	2	2	2	2	2	2	2	2	2	2	2	2	2	2	2	2	2	2	2	2	2	2	2	1	3	2	2	2	9	2	2
10802102	1	2	2	2	1	2	2	2	4	1	2	3	2	2	2	2	2	2	2	2	2	2	2	2	2	2	2	2	2	2	2	2	2	2	2	2	2	2	9	9	1	1	9	9
10802103	1	2	2	2	2	2	2	2	1	2	2	3	2	2	2	2	2	2	2	2	2	2	2	2	2	2	2	2	2	2	2	2	2	2	2	2	2	2	1	3	1	2	2	2	1	2
10802104	1	2	1	2	1	1	1	2	3	1	1	1	1	2	1	1	1	1	2	2	2	2	2	2	2	2	2	2	2	1	2	1	2	1	1	2	2	2	4	9	2		1	1	2	2
10802105	1	2	1	2	2	2	2	2	4	1	1	1	1	2	2	2	2	2	2	2	2	2	2	2	1	2	2	1	2	2	2	2	2	2	1	2	2	2		2	1	1	1	2	2	2
10802106	1	2	2	2	1	2	2	2			2	3	2	2	2	2	2	2	2	2	2	2	2	2	2	2	2	2	2	2	2	2	2	2	2	2	2	2	1	3	9		9	9	2	2
10802107	1	2	1	1	1	1	2	2	2	1	1	2	2	2	2	2	2	2	2	2	2	2	2	2	2	2	2	2	2	2	2	2	2	2	2	2	2	2	2	1		1	1	1	2	1
10802108	1	2	2	2	1	2	2	2	3		1	1	1	2	1	1	1	1	2	2	1	2	1	2	2	2	2	1	1	2	2	2	1	1	1	1	2	2	2	1	1	1	1	2	1	1
10802109	1	2	2	2	1	1	2	2	3	1	2	3	2	2	2	2	2	2	2	2	2	2	2	2	2	2	2	2	2	2	2	2	2	2	2	2	2	2	1	3	1	1	2	1	2	2
10802110	1	2	2	2	1	2	2	2	4	1	2	2	2	2	2	2	2	2	2	2	2	2	2	2	2	2	2	2	2	2	2	2	2	2	2	2	2	2	1	3	2		9	9	2	2
10802111	1	2	2	2	1	2	2	2	1	2	1	1	1	2	1	2	1	1	2	2	2	2	2	2	2	2	2	2	2	1	2	2	2	2	2	2	1	2	4		1	2	9	1	2	2
10802113	1	2	1	2	2	2	2	2			2	1	1	1	1	1	2	2	2	2	2	1	1	2	1	1	2	1	2	2	2	2	2	2	1	2	1	2		2	9	1	1	2	2	1
10802114	1	2	2	2	1	2	2	2	2	1	2	3	2	2	2	2	2	2	2	2	2	2	2	2	2	2	2	2	2	2	2	2	2	2	2	2	2	2	1	3	1	1	1	1	2	1
10802115	1	2	2	2	1	2	2	2	1	2	2	3	2	2	2	2	2	2	2	2	2	2	2	2	2	2	2	2	2	2	2	2	2	2	2	2	2	2	1	3	9	2	2	2	2	2
10802116	1	2	2	2	1	2	2	2	4	1	1	2	1	2	1	2	1	1	2	2	1	2	2	2	2	2	2	1	1	1	2	2	2	2	2	2	2	2	3	1	1	1	1	1	1
10802117	1	2	2	2	2	2	2	2			2	3	2	2	2	2	2	2	2	2	2	2	2	2	2	2	2	2	2	2	2	2	2	2	2	2	2	2	1	3	1	1	1	1	2	2
10802119	1	2	2	2	2	2	1	2	4	1	2	3	2	2	2	2	2	2	2	2	2	2	2	2	2	1	2	2	2	2	2	2	2	2	2	2	1	2	2	2	1	1	1	1	1	1
10802120	1	2	1	2	1	1	2	2	2	1	1	1	1	2	2	2	1	1	2	2	2	2	2	2	2	2	2	2	1	1	2	2	2	2	2	2	2	2	4	9	1	1	9	9	1	1
10802121	1	1	2	1	1	2	2	2	3		1	1	1	1	2	1	2	1	2	2	1	1	1	2	2	2	2	1	2	2	1	2	1	1	2	2	1	1		1	2	1	2	2	2	1
10802122	1	2	2	1	1	2	2	2	3	2	2	3	2	2	2	2	2	2	2	2	2	2	2	2	2	2	2	2	2	2	2	2	2	2	2	2	2	2	1	3	2	2	9	9	2	2
10802123	1	2	1	2	1	1	2	2	2	1	1	1	1	2	1	1	1	1	2	2	1	1	1	1	1	1	1	1	2	1	2	2	2	1	1	1	1	2	1	9	1	1	9	9	1	1
10802124	1	2	2	2	1	2	2	2	3	1	1	1	1	2	1	2	2	1	2	2	1	2	2	2	2	2	2	2	1	2	1	2	2	2	2	2	2	2	4	9	1		2	2	2	2
10802125	1	2	2	1	1	2	2	2	3	1	2	3	2	2	2	2	2	2	2	2	2	2	2	2	2	2	2	2	2	2	2	2	2	2	2	2	2	2	1	3	2		2	2	2	2
10802126	1	2	2	1	2	2	2	2	1	2	2	2	2	2	2	2	2	2	1	2	2	2	2	2	2	2	2	2	2	2	2	2	2	1	2	2	2	2	1	3	1	1	9	1	1	2
10802127	1	2	2	2	1	2	2	2	3	1	2	3	2	2	2	2	2	2	2	2	2	2	2	2	2	2	2	2	2	2	2	2	2	2	2	2	2	2	1	3	1	1	1	1	1	1
10802128	1	2	2	1	1	2	2	2	3	1	2	3	2	2	2	2	2	2	2	2	2	2	2	2	2	2	2	2	2	2	2	2	2	2	2	2	2	2	1	3	2		2	2	2	2
10802129	1	2	2	2	1	2	2	2	1	1	2	2	2	2	1	2	2	1	2	2	2	2	2	2	2	2	2	2	2	2	2	2	2	1	2	2	2	2	1	3	1	1	1	1	1	1
10802130	1	2	2	2	1	2	2	2			2	3	2	2	2	2	2	2	2	2	2	2	2	2	2	2	2	2	2	2	2	2	2	2	2	2	2	2	1	3	9		2	1	2	2
10802132	1	2	1	2	1	2	1	2	2		2	2	2	2	2	2	2	2	2	2	2	2	2	2	2	2	2	2	2	2	2	2	2	2	2	2	2	2		3	2		9	9	2	2
10802133	1	2	1	2	1	2	2	2	3	1	2	2	1	2	2	2	1	1	2	2	1	2	2	2	2	2	2	1	1	1	1	2	1	1	2	2	1	2	4	1	1	1	1	1	2	2
10802134	1	2	1	2	2	2	2	2	3	1	1	3	1	2	1	1	2	1	2	1	1	2	1	1	1	1	2	2	1	1	2	2	2	1	1	1	2	2			1	1	1		1	1
10802135	1	2	1	2	2	2	2	2	2	1	1	1	2	2	2	2	2	2	2	2	2	1	1	2	2	1	2	2	2	1	2	2	2	2	1	2	2	2	2	1	9	1	1	9	1	2
10802136	1	1	2	2	2	2	2	2	3	1	2	2	2	2	2	2	2	2	2	2	2	2	2	2	2	2	2	2	2	2	2	2	2	2	2	2	2	2		9	1	1	1	1	1	1
10802137	1	2	2	2	1	2	2	2	1	2	1	3	1	2	1	2	1	1	2	2	2	2	2	2	2	2	2	2	2	1	2	2	2	2	2	2	1	2	4	9	1	2	9	1	2	2
10802138	1	2	2	1	2	2	2	2	3	1	2	2	2	2	2	2	2	2	2	2	2	2	2	2	2	2	2	2	2	2	2	2	2	2	2	2	2	2	1	3	1	1	1	1	2	2
10802139	1	2	1	1	1	2	2	2	3	2	1	2	1	2	1	2	1	2	1	2	2	2	2	2	2	2	2	2	2	2	1	2	2	1	2	2	2	2	3	2	2	1	2	2	2	2
10902101	1	2	2	2	1	2	2	2	3	1	2		2	2	2	2	2	2	2	2	2	2	2	2	2	2	2	2	2	2	2	2	2	2	2	2	2	2	1	3	1	1	1	2	1	1
10902102	1	1	2	2	2	1	2	2	2	1	2		2	2	2	2	2	2	2	2	2	2	2	2	2	2	2	2	2	2	2	2	2	2	2	2	2	2	1	3	1	1	9	9	2	2
10902103	1	2	2	1	2	2	2	2	1	2	2		2	2	2	2	2	2	2	2	2	2	2	2	2	2	2	2	2	2	2	2	2	2	2	2	2	2	1	3	9		1	1	2	2
10902104	1	2	2	2	2	2	1	2	1	2	2	3	2	2	2	2	2	2	2	2	2	2	2	2	2	2	2	2	2	2	2	2	2	2	2	2	2	2	1	3	9	2	9	9	1	2
10902105	1	2	2	2	1	2	2	2	2	1	2	3	2	2	2	2	2	2	2	2	2	2	2	2	2	2	2	2	2	2	2	2	2	2	2	2	2	2	1	3	1	1	1	2	1	2
10902106	1	2	2	2	1	2	2	2	2	1	2	3	2	2	2	2	2	2	2	2	2	2	2	2	2	2	2	2	2	2	2	2	2	2	2	2	2	2	1	3	1	1	1	1	1	1
10902107	1	2	2	2	2	1	2	2	2	1	2	3	2	2	2	2	2	2	2	2	2	2	2	2	2	2	2	2	2	2	2	2	2	2	2	2	2	2	1	3	9	1	9	9	2	2
10902108	1	2	2	2	2	2	1	2	4	1	2	3	2	2	2	2	2	2	2	2	2	2	2	2	2	2	2	2	2	2	2	2	2	2	2	2	2	2	1	3	1	2	9	2	1	2
10902109	1	2	2	2	2	2	2	1	2	2	1	3	2	2	2	2	2	2	2	2	2	2	2	2	2	2	2	2	2	2	2	2	2	2	2	2	2	2	4	9	9	1	2	9	2	2
10902110	1	1	2	2	1	2	2	2	3	2	2	3	2	2	2	2	2	2	2	2	2	2	2	2	2	2	2	2	2	2	2	2	2	2	2	2	2	2	1	3	2	2	9	1	1	1
10902111	1	2	2	2	1	2	2	2	3	1	2	3	2	2	2	2	2	2	2	2	2	2	2	2	2	2	2	2	2	2	2	2	2	2	2	2	2	2	1	3	1	2	9	1	1	2
10902112	1	2	1	2	2	2	2	1	2	1	1	1	2	2	2	2	2	2	2	2	2	2	2	2	2	2	2	2	2	2	2	2	2	2	2	2	2	2	2	9	9	2	9	2	1	1
10902113	1	2	1	2	2	2	2	2	3	2	1	1	2	2	2	2	2	2	2	2	2	2	2	2	2	2	2	2	2	2	2	2	2	2	2	2	2	2	2	9	1	1	1	1	1	2
10902114	1	2	2	2	1	2	2	2	3	1	2	3	2	2	2	2	2	2	2	2	2	2	2	2	2	2	2	2	2	2	2	2	2	2	2	2	2	2	1	3	1	1	1	1	2	2
10902115	1	2	2	2	1	1	2	2	3	1	2	3	2	2	2	2	2	2	2	2	2	2	2	2	2	2	2	2	2	2	2	2	2	2	2	2	2	2	1	3	1	1	2	2	2	2
10902116	1	2	2	2	1	2	2	2	3		2	3	2	2	2	2	2	2	2	2	2	2	2	2	2	2	2	2	2	2	2	2	2	2	2	2	2	2	1	3	2		2	2	1	2
10902117	1	2	2	2	1	1	2	2		1	1	3	2	2	2	2	2	2	2	2	2	2	2	2	2	2	2	2	2	2	2	2	2	2	2	2	2	2	3	9	2		2	2	2	2
10902118	1	2	1	2	1	1	1	1	4	1	2	3	2	2	2	2	2	2	2	2	2	2	2	2	2	2	2	2	2	2	2	2	2	2	2	2	2	2	1	3	2		1	1	2	2
10902119	1	2	2	2	1	1	2	2	3	1	2	3	2	2	2	2	2	2	2	2	2	2	2	2	2	2	2	2	2	2	2	2	2	2	2	2	2	2	1	3	1	1	2	2	2	2
10902120	1	2	1	2	2	2	2	2	4		2	3	2	2	2	2	2	2	2	2	2	2	2	2	2	2	2	2	2	2	2	2	2	2	2	2	2	2	1	3	1	1	2	2	2	2
10902121	1	2	2	2	1	1	2	2		1	1	2	2	2	2	2	2	2	2	2	2	2	2	2	2	2	2	2	2	2	2	2	2	2	2	2	2	2	9	9	9		9	9	1	2
10902122	1	1	1	2	1	2	1	2	2	1	2	3	2	2	2	2	2	2	2	2	2	2	2	2	2	2	2	2	2	2	2	2	2	2	2	2	2	2	1	3	9		2	2	1	2
10902123	1	2	2	2	2	2	2	1	3	1	2	3	2	2	2	2	2	2	2	2	2	2	2	2	2	2	2	2	2	2	2	2	2	2	2	2	2	2	1	3	1	1	2	2	2	2
10902124	1	2	2	2	1	2	2	2	3	1	2	2	2	2	2	2	2	2	2	2	2	2	2	2	2	2	2	2	2	2	2	2	2	2	2	2	2	2			1	1	1	1	2	2
10902126	1	1	2	2	1	2	2	2			1	1	2	2	2	2	2	2	2	2	2	2	2	2	2	2	2	2	2	2	2	2	2	2	2	2	2	2	4	1	2	1	2	2	2	2
10902127	1	2	2	2	1	1	2	2	2	1	2	3	2	2	2	2	2	2	2	2	2	2	2	2	2	2	2	2	2	2	2	2	2	2	2	2	2	2	1		1	1	2	1	1	2
10902128	1	2	2	2	1	2	2	2	3	2	2	2	2	2	2	2	2	2	2	2	2	2	2	2	2	2	2	2	2	2	2	2	2	2	2	2	2	2	9	9	9		9	9	2	2
10902129	1	2	2	2	2	1	2	2	3	1	2	3	2	2	2	2	2	2	2	2	2	2	2	2	2	2	2	2	2	2	2	2	2	2	2	2	2	2	1	3	1	1	2	2	2	2
10902130	1	2	2	2	1	2	2	2	3	1	2	2	2	2	2	2	2	2	2	2	2	2	2	2	2	2	2	2	2	2	2	2	2	2	2	2	2	2	1	3	9		2	1	2	2
10902131	1	1	1	2	1	2	2	2	3	1	2	3	2	2	2	2	2	2	2	2	2	2	2	2	2	2	2	2	2	2	2	2	2	2	2	2	2	2	1	3	9	1	9		2	2
10902132	1	2	1	2	1	1	2	2		2	1	1	2	2	2	2	2	2	2	2	2	2	2	2	2	2	2	2	2	2	2	2	2	2	2	2	2	2	9	9	1	1	9	1	2	2
10902133	1	2	2	2	1	2	2	2	2	1	2	2	2	2	2	2	2	2	2	2	2	2	2	2	2	2	2	2	2	2	2	2	2	2	2	2	2	2			2		2	2	1	1
11002102	1	2	1	1	1	2	2	2	3	1	1	1	2	2	2	1	1	1	2	2	2	2	1	2	2	2	2	2	2	2	2	2	2	2	2	2	2	2	4	9	1	1	9	1	2	2
11002103	1	2	2	2	2	1	2	2	4	1	1	1	2	2	2	2	2	2	2	2	2	2	1	2	2	2	2	2	2	2	1	2	2	2	2	2	2	2	3	1	1	1	1		2	2
11002105	1	2	2	2	2	2	1	2		1	1	1	1	2	1	1	2	1	2	2	1	2	1	2	2	2	2	1	1	2	2	2	2	1	2	1	2	2	4	1	1	1	1	1	1	1
11002106	1	1	2	2	2	2	2	2	3	2	1	2	2	2	2	2	2	2	2	2	2	2	2	2	2	2	2	2	2	2	2	2	2	2	2	2	2	2	9	9	9		1	1	2	2
11002107	1	2	1	2	2	2	2	2	2	1	2	3	2	2	2	2	2	2	2	2	2	2	2	2	2	1	2	2	2	2	2	2	2	2	1	2	2	2	3	3	9	1	9	1	1	2
11002109	1	2	2	2	1	1	2	2	3	1	1	2	2	2	2	2	2	2	2	2	2	2	2	2	2	2	2	2	2	2	2	2	2	2	2	2	2	2	4	9	1	2	9	9	2	2
11002110	1	2	1	1	1	1	2	2	2	1	1	1	2	2	2	1	1	1	2	1	1	2	1	2	2	2	2	2	1	2	1	2	2	1	2	2	2	2	4	9	1	2	1	9	2	2
11002111	1	2	1	2	1	1	1	1	4	1	1	1	2	2	2	1	1	1	2	2	2	2	2	2	2	2	2	2	2	1	2	2	2	1	2	2	2	2	2	1	1	1	2	2	2	2
11002112	1	2	2	2	1	2	2	2	2	1	2	3	2	2	2	2	2	2	2	2	2	2	1	2	1	2	2	1	2	2	2	2	1	1	1	1	1	2			1	1	9	2	2	1
11002113	1	2	2	2	1	2	2	2	3	1	1	1	1	2	1	1	1	1	2	1	1	2	1	2	2	2	2	1	1	1	1	1	2	1	2	2	2	2	3	1	1	1	2	2	2	2
11002115	1	2	2	2	1	2	2	2	3	1	1	2	1	2	1	1	1	1	2	2	2	2	2	2	2	2	2	1	1	2	2	2	2	1	2	2	2	2	9	9	1		9	9	2	2
11002116	1	2	2	2	1	1	1	1	3	2	1	2	1	2	2	2	1	1	2	2	2	2	2	2	2	2	2	2	2	2	2	2	2	1	2	2	2	2	9	1	1	1	9	1	2	2
11002117	1	2	2	2	1	1	1	1	3	1	1	2	2	2	2	2	2	2	2	2	2	2	2	2	2	2	2	2	2	2	2	2	2	2	2	2	2	2	9	9	1	1	9	9	1	1
11002118	1	2	2	2	1	1	1	1	3	1	1	1	2	2	2	2	2	2	2	2	1	2	1	2	2	2	2	2	2	2	2	2	2	1	2	2	2	2	4	2	1	1	2	1	2	2
11002119	1	2	2	2	2	2	1	1	2	1	1	2	2	2	2	2	2	2	2	2	2	2	2	2	2	2	2	2	2	2	2	2	2	2	2	2	2	2	4	9	9		9	2	2	2
11002121	1	2	2	2	1	2	2	2	4	1	1	1	2	2	2	2	1	2	2	2	2	2	2	2	2	2	2	2	1	2	2	2	2	2	2	2	2	2	3	9	9		9	9	1	1
11002122	1	2	2	2	2	2	2	1	3	1	1	1	2	2	2	2	1	1	2	1	2	2	2	2	2	2	2	2	1	2	2	2	2	2	2	2	2	2	4	9	9	2	1	1	2	2
11002123	1	2	2	2	2	2	1	1	3	1	1	1	1	2	2	1	1	1	2	1	2	2	2	2	2	2	2	1	2	2	1	2	2	2	2	2	2	2	4	9	2		1		2	2
11002124	1	1	2	2	1	2	1	1	4	1	1	1	2	2	2	2	2	2	2	2	2	2	2	2	2	2	2	1	2	2	2	2	2	1	2	2	2	2	9	9	9	2			1
11002125	1	2	1	2	1	2	2	2	3	1	1	1	1	2	2	2	2	1	2	2	2	2	2	2	2	2	2	2	1	1	2	2	2	1	1	2	2	2	4	9	2	2	1	1	2	2
11002126	1	2	2	2	2	1	2	2	3	2	1	1	1	2	2	1	1	1	2	1	1	2	2	2	2	2	2	2	1	2	1	2	2	1	2	2	2	2	3	1	1	1	2	9	2	2
11002127	1	2	2	2	1	2	2	2	3	1	1	1	1	2	2	1	1	1	2	2	1	2	1	1	2	2	2	2	1	2	1	2	2	1	2	1	2	2	4	9	2	1	2	2	2	2
11002129	1	2	2	2	1	1	2	2	3	1	1	2	2	2	2	2	2	2	2	2	2	2	2	2	2	2	2	2	2	2	2	2	2	2	2	2	2	2	9	9	9		9	9	2	2
11002130	1	2	1	1	1	1	2	2	3	1	1	1	1	1	2	1	1	1	2	2	1	2	2	2	2	2	2	1	1	2	1	2	2	1	1	2	1	2	2	1	1	1	1	1	2	2
11002132	1	2	1	2	1	1	1	1	3	1	1	1	1	2	2	2	1	1	2	2	2	2	2	2	2	2	2	1	1	2	1	2	2	1	1	2	2	2	2	1	1	1	9	9	2	2
11002133	1	2	1	2	1	1	2	2	3	1	1	1	1	2	1	1	1	1	2	2	1	2	1	2	2	2	2	1	1	2	2	2	2	1	1	2	1	2	4	2	1	1	1	1	2	2
11002134	1	2	1	2	1	1	2	2	3	1	1	1	1	2	1	1	2	1	2	1	1	2	2	2	2	2	2	1	1	2	2	2	2	1	2	2	2	2	4	2	2	1	2	2	2	2
11002135	1	2	2	2	1	1	2	1	3	1	1	2	2	2	2	2	2	2	2	2	2	2	2	2	2	2	2	2	2	2	2	2	2	2	2	2	2	2	9	9	1	2	1	9	2	2
11002136	1	2	2	2	2	2	2	2	3	1	1	1	1	2	1	1	1	1	2	1	1	2	2	1	2	2	1	1	2	1	1	2	2	1	2	1	2	2	4	9	1	1	1	1	1	1
11002137	1	2	2	2	1	2	2	2	2	2	1	1	1	2	2	1	1	1	2	1	2	2	2	2	2	2	2	2	2	1	1	2	2	1	2	2	2	2	4		1	1	1	1
11002138	1	2	2	1	2	2	2	2	3	1	1	1	1	2	1	1	1	1	2	1	1	2	1	2	1	2	2	1	1	1	1	1	2	1	2	2	2	2	3	1	1	1	2	2	2	2
11002139	1	2	2	2	1	2	2	2	3	2	1	2	2	2	2	2	2	2	2	2	2	2	2	2	2	2	2	2	2	2	2	2	2	2	2	2	2	2	9	9	9		9	9	2	2
11002140	1	2	2	2	1	2	2	2	2	2	1	2	2	2	2	2	2	2	2	2	2	2	2	2	2	2	2	2	2	2	2	2	2	2	2	2	2	2	9	9	9		9	9	2	2
11002142	1	2	1	1	1	2	2	2	3	1	1	1	1	2	1	1	1	1	2	2	1	2	2	2	2	2	2	1	1	2	1	2	2	1	1	2	2	2	3	2	1	1	9	9	2	2
11002143	1	1	2	2	2	2	2	2	3	1	1	1	1	2	2	1	2	1	1	1	2	2	2	2	2	2	2	2	2	2	1	2	2	1	2	2	2	2	4	9	1		9	9	1	1
11002144	1	2	1	2	1	1	1	2	3	1	1	1	2	2	2	2	1	1	2	1	2	2	2	2	2	2	2	2	1	2	1	2	2	1	2	1	2	2	4	9	9		9	9	2	2
11002146	1	2	1	2	1	2	2	1	2	1	1	1	1	2	2	1	1	1	2	1	1	2	2	2	2	2	2	1	1	2	1	2	2	2	2	2	2	2	3	2	2		2	2	1	1
11002147	1	2	1	2	1	2	2	2	2	1	1	1	1	2	2	1	1	1	2	2	2	2	2	2	2	2	2	2	1	2	1	2	2	1	2	2	2	2	3	9	2	2	9	9	2	2
11002150	1	2	1	2	1	1	2	1	3	1	1	1	1	2	2	1	1	1	2	1	1	1	1	2	2	2	2	1	1	2	1	1	2	1	2	2	2	2	4	9	1	1	1	1	2	2
11002151	1	2	1	1	1	1	1	1	3	1	1	1	1	1	1	1	1	1	1	1	1	1	1	1	1	1	2	1	1	1	2	2	2	1	1	1	1	2	4	2	2		1	1	1	1
11002152	1	2	1	2	2	2	2	2	3	1	1	2	2	2	2	2	2	2	2	2	2	2	2	2	2	2	2	2	2	2	2	2	2	2	2	2	2	2	9	9	9		9	9	2	2
11002153	1	1	2	2	2	2	2	2	2	1	1	2	2	2	2	2	2	2	2	2	2	2	2	2	2	2	2	2	2	2	2	2	2	2	2	2	2	2	4	2	2		2	2	1	2
20602139	2	1	2	2	2	2	2	2	2	1	2	2	2	2	2	2	2	2	2	2	2	2	2	2	2	2	2	2	2	2	2	2	2	2	2	2	2	2	1	3	2		1	1	2	2
20602101	2	2	2	2	2	1	2	2	2	1	2	2	2	2	2	2	2	2	2	2	2	2	2	2	2	2	2	2	2	2	2	2	2	2	2	2	2	2	1	3	1	1	2		1	2
20602102	2	1	2	2	1	2	1	2	1	2	2	2	2	2	2	2	2	2	2	2	2	2	2	2	2	2	2	2	2	2	2	2	2	2	2	2	2	2	1	9	1	1	2	1	1	2
20602103	2	1	2	2	2	2	2	2	2	1	2	2	2	2	2	2	2	2	2	2	2	2	2	2	2	2	2	2	2	2	2	2	2	2	2	2	2	2	1	3	1	1	1	1	2	2
20602105	2	2	2	2	1	1	2	2	2	1	2	2	2	2	2	2	2	2	2	2	2	2	2	2	2	2	2	2	2	2	2	2	2	2	2	2	2	2	1	3	9		9	9	2	2
20602106	2	2	2	2	1	1	1	1	2	1	2	1	2	2	2	2	2	2	2	2	2	2	2	2	2	2	2	2	2	2	2	2	2	2	2	2	2	2	1	3	1	1	1	1	2	2
20602107	2	2	2	2	2	1	2	2	3	1	2	2	2	2	2	2	2	2	2	2	2	2	2	2	2	2	2	2	2	2	2	2	2	2	2	2	2	2	1	3	1	2	1		2	2
20602108	2	2	2	2	2	2	1	2	3	2	2	2	2	2	2	2	2	2	2	2	2	2	2	2	2	2	2	2	2	2	2	2	2	2	2	2	2	2	1	3	1	1	9	9	2	2
20602109	2	1	2	2	2	2	2	2	3	1	2	2	2	2	2	2	2	2	2	2	2	2	2	2	2	2	2	2	2	2	2	2	2	2	2	2	2	2	1	3	1	1		1	2	2
20602110	2	1	2	2	2	2	2	2	2	1	2	2	2	2	2	2	2	2	2	2	2	2	2	2	2	2	2	2	2	2	2	2	2	2	2	2	2	2	1	3	1	2	2	2	2	2
20602111	2	2	2	2	1	2	2	2	1	2	2	2	2	2	2	2	2	2	2	2	2	2	2	2	2	2	2	2	2	2	2	2	2	2	2	2	2	2	1	3	9		1	1	2	2
20602112	2	2	2	2	1	2	2	2	4	2	2	2	2	2	2	2	2	2	2	2	2	2	2	2	2	2	2	2	2	2	2	2	2	2	2	2	2	2	1	3	2		1	1	2	2
20602113	2	1	2	2	2	2	2	2	3	1	2	2	2	2	2	2	2	2	2	2	2	2	2	2	2	2	2	2	2	2	2	2	2	2	2	2	2	2	1	2	2		1	1	2	2
20602114	2	2	2	2	1	2	2	2	2	2	2	2	2	2	2	2	2	2	2	2	2	2	2	2	2	2	2	2	2	2	2	2	2	2	2	2	2	2	1	3	1	1	2	2	2	2
20602115	2	2	2	2	1	1	1	1	1	1	1	2	2	2	2	2	2	2	2	2	2	2	2	2	2	2	2	2	2	2	2	2	2	2	2	2	2	2	1	3	9		1	1	2	2
20602116	2	2	2	2	1	2	2	2	4	2	2	2	2	2	2	2	2	2	2	2	2	2	2	2	2	2	2	2	2	2	2	2	2	2	2	2	2	2	1	3	2		1	1	2	2
20602117	2	1	2	2	2	2	2	2	3	1	2	2	2	2	2	2	2	2	2	2	2	2	2	2	2	2	2	2	2	2	2	2	2	2	2	2	2	2	1	3	9		1	1	2	2
20602118	2	2	2	2	2	1	2	2	4	1	2	2	2	2	2	2	2	2	2	2	2	2	2	2	2	2	2	2	2	2	2	2	2	2	2	2	2	2	1	3	1	1	2	2	2	2
20602119	2	2	2	2	1	2	2	2	1	1	2	1	2	2	2	2	2	2	2	2	2	2	2	2	2	2	2	2	2	2	2	2	2	2	2	2	2	2	1	2	9		1	2	2	2
20602120	2	2	2	2	2	2	1	2	2	1	2	2	2	2	2	2	2	2	2	2	2	2	2	2	2	2	2	2	2	2	2	2	2	2	2	2	2	2	1	3	1	1	1	1	2	2
20602121	2	1	2	2	2	2	2	2	3	1	2	1	2	2	2	2	2	2	2	2	2	2	2	2	2	2	2	2	2	2	2	2	2	2	2	2	2	2	1	2	1	1	1		2	2
20602122	2	1	2	2	1	1	1	1	2	1	2	2	2	2	2	2	2	2	2	2	2	2	2	2	2	2	2	2	2	2	2	2	2	2	2	2	2	2	1	3	9		2	1	2	2
20602123	2	2	2	2	1	2	2	2	1	1	2	2	2	2	2	2	2	2	2	2	2	2	2	2	2	2	2	2	2	2	2	2	2	2	2	2	2	2	1	3	1	1	1	1	2	2
20602124	2	1	2	2	2	2	2	2	2	2	2	2	2	2	2	2	2	2	2	2	2	2	2	2	2	2	2	2	2	2	2	2	2	2	2	2	2	2	1	3	1	2	1	9	2	2
20602125	2	1	2	2	2	2	2	2	2	1	1	2	2	2	2	2	2	2	2	2	2	2	2	2	2	2	2	2	2	2	2	2	2	2	2	2	2	2	1	3	1	1	9	9	2	2
20602126	2	2	2	2	2	2	1	2	4	1	2	2	2	2	2	2	2	2	2	2	2	2	2	2	2	2	2	2	2	2	2	2	2	2	2	2	2	2	1	3	2		1	1	2	2
20602127	2	1	2	2	2	2	2	2	4	2	2	2	2	2	2	2	2	2	2	2	2	2	2	2	2	2	2	2	2	2	2	2	2	2	2	2	2	2	1	3	1	1	1	1	2	2
20602128	2	2	2	2	1	2	2	2	2	2	2	2	2	2	2	2	2	2	2	2	2	2	2	2	2	2	2	2	2	2	2	2	2	2	2	2	2	2	1	3	2		9	9	2	2
20602129	2	2	2	2	2	1	2	2	3	1	2	2	2	2	2	2	2	2	2	2	2	2	2	2	2	2	2	2	2	2	2	2	2	2	2	2	2	2	1	3	1	1	1	1	2	2
20602131	2	1	2	2	2	2	2	2	1	1	2	2	2	2	2	2	2	2	2	2	2	2	2	2	2	2	2	2	2	2	2	2	2	2	2	2	2	2	1	3	2		1	1	2	2
20602132	2	1	2	2	2	2	2	2	4	2	2	2	2	2	2	2	2	2	2	2	2	2	2	2	2	2	2	2	2	2	2	2	2	2	2	2	2	2	1	3	9		9	9	1	2
20602134	2	1	2	2	2	2	2	2			2	1	2	2	2	2	2	2	2	2	2	2	2	2	2	2	2	2	2	2	2	2	2	2	2	2	2	2	9	9	1	2	1	1	2	2
20602135	2	1	2	2	2	2	2	2	3	1	2	1	2	2	2	2	2	2	2	2	2	2	2	2	2	2	2	2	2	2	2	2	2	2	2	2	2	2	1	2	1	1	1		2	2
20602136	2	2	2	2	2	1	2	2	3	1	2	2	2	2	2	2	2	2	2	2	2	2	2	2	2	2	2	2	2	2	2	2	2	2	2	2	2	2	1	3	1	1	1	1	2	2
20602137	2	2	2	2	1	2	2	2			2	2	2	2	2	2	2	2	2	2	2	2	2	2	2	2	2	2	2	2	2	2	2	2	2	2	2	2	1	3	2		9	9	2	2
20602138	2	2	2	2	1	2	2	2		2	2	2	2	2	2	2	2	2	2	2	2	2	2	2	2	2	2	2	2	2	2	2	2	2	2	2	2	2	1	3	9			1	2	2
20202102	2	1	2	2	2	2	2	2	2	1	2	1	2	2	2	2	2	2	2	2	2	2	2	2	2	2	2	2	2	2	2	2	2	2	2	2	2	2	1	9	9		1	1	2	2
20202104	2	2	2	2	1	2	2	2	3	1	2	2	2	2	2	2	2	2	2	2	2	2	2	2	2	2	2	2	2	2	2	2	2	2	2	2	2	2	1	3	9		1	1	1	2
20202107	2	1	2	2	2	2	2	2	2	1	1	2	2	2	2	2	2	2	2	2	2	2	2	2	2	2	2	2	2	2	2	2	2	2	2	2	2	2	1	1	9		1	1	2	2
20202108	2	2	2	2	2	2	1	2	2	1	2	2	2	2	2	2	2	2	2	2	2	2	2	2	2	2	2	2	2	2	2	2	2	2	2	2	2	2	1	3	2		1	1	1	1
20202110	2	2	2	2	1	2	2	2	2	1	2	2	2	2	2	2	2	2	2	2	2	2	2	2	2	2	2	2	2	2	2	2	2	2	2	2	2	2	1	3	2		1	1	2	2
20202111	2	2	2	2	1	2	2	2	2	2	2	2	2	2	2	2	2	2	2	2	2	2	2	2	2	2	2	2	2	2	2	2	2	2	2	2	2	2	1	3	9		2	1	2	2
20202113	2	2	2	2	2	1	2	2	3	2	2	2	2	2	2	2	2	2	2	2	2	2	2	2	2	2	2	2	2	2	2	2	2	2	2	2	2	2	1				1	1	2	2
20202114	2	2	2	2	1	2	2	1	1	2	2	2	2	2	2	2	2	2	2	2	2	2	2	2	2	2	2	2	2	2	2	2	2	2	2	2	2	2	1	3			9	1	2	2
20202115	2	1	2	2	1	1	2	2	4		2	2	2	2	2	2	2	2	2	2	2	2	2	2	2	2	2	2	2	2	2	2	2	2	2	2	2	2	1	3	9		9	1	2	2
20202117	2	2	2	2	2	2	1	2	3	1	2	2	2	2	2	2	2	2	2	2	2	2	2	2	2	2	2	2	2	2	2	2	2	2	2	2	2	2	1	3	2		1	1	1	2
20202119	2	2	2	1	2	2	2	2	2	2	2	2	2	2	2	2	2	2	2	2	2	2	2	2	2	2	2	2	2	2	2	2	2	2	2	2	2	2	1		2	2	2	9	2	2
20202122	2	2	2	2	1	2	2	2	3	2	2	2	2	2	2	2	2	2	2	2	2	2	2	2	2	2	2	2	2	2	2	2	2	2	2	2	2	2	1	3	1	1	1	1	2	2
20202123	2	2	2	2	2	2	2	2			2	2	2	2	2	2	2	2	2	2	2	2	2	2	2	2	2	2	2	2	2	2	2	2	2	2	2	2	1	3
20202125	2	2	2	2	2	2	2	2			2	2	2	2	2	2	2	2	2	2	2	2	2	2	2	2	2	2	2	2	2	2	2	2	2	2	2	2	1	3	2		1	1	2	2
20202126	2	2	2	2	2	2	2	1	2	1	2	2	2	2	2	2	2	2	2	2	2	2	2	2	2	2	2	2	2	2	2	2	2	2	2	2	2	2	1	3	9		1	1	2	2
20202128	2	1	2	2	1	2	2	2	2	1	2	2	2	2	2	2	2	2	2	2	2	2	2	2	2	2	2	2	2	2	2	2	2	2	2	2	2	1	1	3	2	2	1	1	2	2
20202130	2	1	2	2	2	2	2	2	1	1	2	2	2	2	2	2	2	2	2	2	2	2	2	2	2	2	2	2	2	2	2	2	2	2	2	2	2	2	1	3	1	1	2	2	2	2
20202131	2	2	2	2	1	2	2	2	1	2	2	2	2	2	2	2	2	2	2	2	2	2	2	2	2	2	2	2	2	2	2	2	2	2	2	2	2	2	1	3	2		2	2	2	2
20202132	2	1	2	2	2	2	2	2	2	2	2	2	2	2	2	2	2	2	2	2	2	2	2	2	2	2	2	2	2	2	2	2	2	2	2	2	2	2	1	3	9	2	1	1	2	2
20202134	2	1	2	2	2	2	2	2	2	1	2	2	2	2	2	2	2	2	2	2	2	2	2	2	2	2	2	2	2	2	2	2	2	2	2	2	2	2	1	3	2		2	1	1	2
20502101	2	2	2	2	1	2	2	2	2	1	2	2	2	2	2	2	2	2	2	2	2	2	2	2	2	2	2	2	2	2	2	2	2	2	2	2	2	2			9				2	2
20502102	2	1	2	2	1	2	2	2			2	2	2	2	2	2	2	2	2	2	2	2	2	2	2	2	2	2	2	2	2	2	2	2	2	2	2	2	1
20502103	2	1	2	2	2	2	2	2	4	1	2	2	2	2	2	2	2	2	2	2	2	2	2	2	2	2	2	2	2	2	2	2	2	2	2	2	2	2	1	3	1	1	9	1	2	2
20502105	2	1	2	2	2	2	2	2	2	1	2	2	2	2	2	2	2	2	2	2	2	2	2	2	2	2	2	2	2	2	2	2	2	2	2	2	2	2	1	3	1	1	1	1	2	1
20502106	2	1	2	2	1	1	2	2	4	2	2	2	2	2	2	2	2	2	2	2	2	2	2	2	2	2	2	2	2	2	2	2	2	2	2	2	2	2	1	3			1	1	2	2
20502107	2	2	2	2	2	2	2	2		1	2	2	2	2	2	2	2	2	2	2	2	2	2	2	2	2	2	2	2	2	2	2	2	2	2	2	2	2	1	3	9		1		2	2
20502108	2	1	2	2	2	2	2	2	2	1	2	2	2	2	2	2	2	2	2	2	2	2	2	2	2	2	2	2	2	2	2	2	2	2	2	2	2	2	1	3	9		9	9	2	2
20502109	2	2	2	2	1	2	2	2	4	1	2	2	2	2	2	2	2	2	2	2	2	2	2	2	2	2	2	2	2	2	2	2	2	2	2	2	2	2	1	3	9		1	1	2	2
20502110	2	2	2	2	2	2	2	2	4	2	2	2	2	2	2	2	2	2	2	2	2	2	2	2	2	2	2	2	2	2	2	2	2	2	2	2	2	2
20502111	2	2	2	2	1	2	2	2	4	1	2	2	2	2	2	2	2	2	2	2	2	2	2	2	2	2	2	2	2	2	2	2	2	2	2	2	2	2	1	3	1	1		9	2	2
20502112	2	1	2	2	2	2	2	2	1	2	2	2	2	2	2	2	2	2	2	2	2	2	2	2	2	2	2	2	2	2	2	2	2	2	2	2	2	2	1	3	9		1	1	2	2
20502113	2	2	2	2	1	2	2	2	4	1	2	2	2	2	2	2	2	2	2	2	2	2	2	2	2	2	2	2	2	2	2	2	2	2	2	2	2	2	1	3	1	1		9	2	2
20502114	2	1	2	2	2	2	2	2	4	1	2	2	2	2	2	2	2	2	2	2	2	2	2	2	2	2	2	2	2	2	2	2	2	2	2	2	2	2	1	3	2		9	2	2	2
20502115	2	1	2	2	2	2	2	2	2	1	2	2	2	2	2	2	2	2	2	2	2	2	2	2	2	2	2	2	2	2	2	2	2	2	2	2	2	2	1	3
20502116	2	1	2	2	1	1	2	2	1	2	2	2	2	2	2	2	2	2	2	2	2	2	2	2	2	2	2	2	2	2	2	2	2	2	2	2	2	2	1	3	2		1	1	2	2
20502117	2	2	2	2	2	2	2	2					2	2	2	2	2	2	2	2	2	2	2	2	2	2	2	2	2	2	2	2	2	2	2	2	2	2
20502118	2	2	2	2	1	2	2	2	2	2	2	2	2	2	2	2	2	2	2	2	2	2	2	2	2	2	2	2	2	2	2	2	2	2	2	2	2	2	1	3	9		9	9	2	2
20502120	2	1	2	2	2	2	2	2	1	1	2	2	2	2	2	2	2	2	2	2	2	2	2	2	2	2	2	2	2	2	2	2	2	2	2	2	2	2	1	3	2		2	2	1	2
20502121	2	1	2	2	2	2	2	2	4	2	2	2	2	2	2	2	2	2	2	2	2	2	2	2	2	2	2	2	2	2	2	2	2	2	2	2	2	2	1	3	2		9	9	2	2
20502122	2	1	2	2	1	1	1	1	4	2	2	2	2	2	2	2	2	2	2	2	2	2	2	2	2	2	2	2	2	2	2	2	2	2	2	2	2	2	1	3	9		1	1	2	2
20502123	2	2	2	2	2	2	2	2			2	2	2	2	2	2	2	2	2	2	2	2	2	2	2	2	2	2	2	2	2	2	2	2	2	2	2	2	1	3			1	1	1	2
20502125	2	2	2	2	1	2	2	2	1	1	2	2	2	2	2	2	2	2	2	2	2	2	2	2	2	2	2	2	2	2	2	2	2	2	2	2	2	2	1	3	2		1	1	2	2
20502126	2	2	2	2	2	2	1	2	4	2	2	2	2	2	2	2	2	2	2	2	2	2	2	2	2	2	2	2	2	2	2	2	2	2	2	2	2	2	1	3	2			1	2	2
20502127	2	2	2	2	2	2	1	2	3	2	2	2	2	2	2	2	2	2	2	2	2	2	2	2	2	2	2	2	2	2	2	2	2	2	2	2	2	2	1	3	1	2	1	1	2	1
20502128	2	2	2	2	1	2	2	2	1	2	2	2	2	2	2	2	2	2	2	2	2	2	2	2	2	2	2	2	2	2	2	2	2	2	2	2	2	2	1	3	2		1	1	2	2
20502130	2	2	2	2	1	2	2	2	3	2	2	2	2	2	2	2	2	2	2	2	2	2	2	2	2	2	2	2	2	2	2	2	2	2	2	2	2	2	1	3	9		1	1	2	2
20502131	2	2	2	2	2	2	1	2	3	1	2	2	2	2	2	2	2	2	2	2	2	2	2	2	2	2	2	2	2	2	2	2	2	2	2	2	2	2	1	3	1	1	1	1	2	2
20502132	2	2	2	2	2	1	2	2	2	2	2	2	2	2	2	2	2	2	2	2	2	2	2	2	2	2	2	2	2	2	2	2	2	2	2	2	2	2	1	3	9		9	9	2	2
20502133	2	1	2	2	1	1	2	1	2	2	2	2	2	2	2	2	2	2	2	2	2	2	2	2	2	2	2	2	2	2	2	2	2	2	2	2	2	2	1	3	1	1	1	1	2	2
20502135	2	1	2	2	2	2	2	2	3	2	2	2	2	2	2	2	2	2	2	2	2	2	2	2	2	2	2	2	2	2	2	2	2	2	2	2	2	2	1	3	9		9	1	2	2
20502134	2	2	2	2	2	1	1	1	3	1	2	2	2	2	2	2	2	2	2	2	2	2	2	2	2	2	2	2	2	2	2	2	2	2	2	2	2	2	1	3	1	1	1	1	2	2
20502136	2	1	2	2	1	1	2	1	3	2	2	2	2	2	2	2	2	2	2	2	2	2	2	2	2	2	2	2	2	2	2	2	2	2	2	2	2	2	1	3	2		1	1	2	2
20502138	2	1	2	2	2	2	2	2	1	1	2	2	2	2	2	2	2	2	2	2	2	2	2	2	2	2	2	2	2	2	2	2	2	2	2	2	2	2	1	3	9		1	1	2	2
20502139	2	1	2	2	2	2	2	2	1	1	2	2	2	2	2	2	2	2	2	2	2	2	2	2	2	2	2	2	2	2	2	2	2	2	2	2	2	2	1	3	9			1	2	2
20102101	2	1	2	2	1	2	2	2	2	1	2	1	2	2	2	2	2	1	2	2	2	2	2	2	2	2	2	2	2	2	2	2	2	2	2	2	2	2	9	9			1	1	1	2
20102102	2	1	2	2	2	2	2	2	2	2	2	2	2	2	2	2	2	2	2	2	2	2	2	2	2	2	2	2	2	2	2	2	2	2	2	2	2	2	1	3	9		9	9	2	2
20102103	2	1	2	2	1	2	2	2	2	1	2	2	2	2	2	2	2	2	2	2	2	2	2	2	2	2	2	2	2	2	2	2	2	2	2	2	2	2	1	3	1	2	1	1	2	2
20102104	2	2	2	2	1	2	2	2	1	1	2	2	2	2	2	2	2	2	2	2	2	2	2	2	2	2	2	2	2	2	2	2	2	2	2	2	2	2	1	3	1	2	1	1	2	2
20102105	2	2	2	2	1	1	2	2	2	2	2	2	2	2	2	2	2	2	2	2	2	2	2	2	2	2	2	2	2	2	2	2	2	2	2	2	2	2	9	3	1	1	1	1	2	2
20102106	2	1	2	2	2	2	2	2	2	1	2	2	2	2	2	2	2	2	2	2	2	2	2	2	2	2	2	2	2	2	2	2	2	2	2	2	2	2	1	3	1	2	1	1	2	2
20102107	2	2	2	2	1	1	1	1	2	1	2	2	2	2	2	2	2	2	2	2	2	2	2	2	2	2	2	2	2	2	2	2	2	2	2	2	2	2	1	9	9		9	1	2	2
20102109	2	1	2	2	2	2	2	2	2	1	2	2	2	2	2	2	2	2	2	2	2	2	2	2	2	2	2	2	2	2	2	2	2	2	2	2	2	2	1	3	9		1	1	2	2
20102108	2	1	2	2	2	1	2	2		1	2	2	2	2	2	2	2	2	2	2	2	2	2	2	2	2	2	2	2	2	2	2	2	2	2	2	2	2	1	1	2		1	1	1	1
20102110	2	1	2	2	2	2	2	2	2	1	2	2	2	2	2	2	2	2	2	2	2	2	2	2	2	2	2	2	2	2	2	2	2	2	2	2	2	2	1	3	9		1	1	2	2
20102111	2	1	2	2	2	2	2	2	4	2	2	2	2	2	2	2	2	2	2	2	2	2	2	2	2	2	2	2	2	2	2	2	2	2	2	2	2	2	1	3	2		1	1	2	2
20102112	2	1	2	2	2	2	2	2	2	1	2	3	2	2	2	2	2	2	2	2	2	2	2	2	2	2	2	2	2	2	2	2	2	2	2	2	2	2	1	3	1	1	2	2	1	2
20102113	2	2	2	2	1	2	2	2	1	1	2	2	2	2	2	2	2	2	2	2	2	2	2	2	2	2	2	2	2	2	2	2	2	2	2	2	2	2	1	3	9		9	9	2	2
20102114	2	1	2	2	2	2	2	2	2	1	2	1	2	2	2	2	2	2	2	2	2	2	2	2	2	2	2	2	2	2	2	2	2	2	2	2	2	2	1	3	2		2	1	1	2
20102115	2	1	2	2	1	2	2	2	2	2	2	2	2	2	2	2	2	2	2	2	2	2	2	2	2	2	2	2	2	2	2	2	2	2	2	2	2	2	1	3	1	1	1	1	2	2
20102116	2	1	2	2	1	2	2	2	2	2	2	2	2	2	2	2	2	2	2	2	2	2	2	2	2	2	2	2	2	2	2	2	2	2	2	2	2	2	1	3	1	1	1	1	2	2
20102117	2	2	2	2	2	1	2	2	1	1	2	2	2	2	2	2	2	2	2	2	2	2	2	2	2	2	2	2	2	2	2	2	2	2	2	2	2	2	1	3	2		2	2	2	2
20102118	2	2	2	2	1	2	2	2			2	2	2	2	2	2	2	2	2	2	2	2	2	2	2	2	2	2	2	2	2	2	2	2	2	2	2	2	1		9		9	1	2	2
20102119	2	1	2	2	2	1	1	1	3	1	1	2	2	2	2	2	2	2	2	2	2	2	2	2	2	2	2	2	2	2	2	2	2	2	2	2	2	2	1	3	1	1	9	9	2	2
20102120	2	1	2	1	1	2	1	2	4	1	2	2	2	2	2	2	2	2	2	2	2	2	2	2	2	2	2	2	2	2	2	2	2	2	2	2	2	2	1	3	1	1	9	9	1	2
20102121	2	2	2	2	1	2	2	2	3	1	2	2	2	2	2	2	2	2	2	2	2	2	2	2	2	2	2	2	2	2	2	2	2	2	2	2	2	2	1	3	2		2	1	2	2
20102122	2	1	2	2	1	2	2	2	2	1	1	2	2	2	2	2	2	2	2	2	2	2	2	2	2	2	2	2	2	2	2	2	2	2	2	2	2	2	1	3	1	1	1	1	2	2
20102123	2	2	2	2	2	2	2	2			2	2	2	2	2	2	2	2	2	2	2	2	2	2	2	2	2	2	2	2	2	2	2	2	2	2	2	2	9	3	2	1	9	9	2	2
20102125	2	2	2	2	2	2	2	2		1	1	2	2	2	2	2	2	2	2	2	2	2	2	2	2	2	2	2	2	2	2	2	2	2	2	2	2	2	1	3	9		1	1	2	2
20102126	2	2	2	2	1	2	2	2	2	2	2	2	2	2	2	2	2	2	2	2	2	2	2	2	2	2	2	2	2	2	2	2	2	2	2	2	2	2	1	3	9		2	2	2	2
20102127	2	2	2	2	2	2	2	1	1	1	2	2	2	2	2	2	2	2	2	2	2	2	2	2	2	2	2	2	2	2	2	2	2	2	2	2	2	2	1	3	2		2	1	2	2
20102128	2	1	2	2	1	1	2	2	2	2	2	2	2	2	2	2	2	2	2	2	2	2	2	2	2	2	2	2	2	2	2	2	2	2	2	2	2	2	1	3	9		1	1	2	2
20102129	2	1	2	2	1	2	2	1	4	1	2	2	2	2	2	2	2	2	2	2	2	2	2	2	2	2	2	2	2	2	2	2	2	2	2	2	2	2	1	3	1	2	1	1	1	2
20102130	2	1	2	2	1	2	2	2	1	2	2	2	2	2	2	2	2	2	2	2	2	2	2	2	2	2	2	2	2	2	2	2	2	2	2	2	2	2	1	3	2		9	9	2	2
20102131	2	1	2	2	1	2	2	2	2	2	2	2	2	2	2	2	2	2	2	2	2	2	2	2	2	2	2	2	2	2	2	2	2	2	2	2	2	2	1	3	9		1	9	2	2
20102132	2	1	2	2	2	2	2	2	2	1	2	2	2	2	2	2	2	2	2	2	2	2	2	2	2	2	2	2	2	2	2	2	2	2	2	2	2	2	1	3	1	2	1	1	2	2
20102133	2	1	2	2	1	2	2	2	2	1	2	2	2	2	2	2	2	2	2	2	2	2	2	2	2	2	2	2	2	2	2	2	2	2	2	2	2	2	1	3	1	2	9	9	2	2
20102134	2	2	2	2	2	1	2	2	1	1	2	2	2	2	2	2	2	2	2	2	2	2	2	2	2	2	2	2	2	2	2	2	2	2	2	2	2	2	1	3	1	1	1	1	2	2
20102135	2	2	2	2	2	1	2	2	2	2	2	2	2	2	2	2	2	2	2	2	2	2	2	2	2	2	2	2	2	2	2	2	2	2	2	2	2	2	1	3	9		1	1	2	2
20702101	2	1	2	2	1	1	2	1	4	1	2	2	2	2	2	2	2	2	2	2	2	2	2	2	2	2	2	2	2	2	2	2	2	2	2	2	2	2	1	3	1	1	1	1	2	2
20702102	2	1	2	2	2	2	2	2	1	2	2	2	2	2	2	2	2	2	2	2	2	2	2	2	2	2	2	2	2	2	2	2	2	2	2	2	2	2	1	3	1	1	2	1	2	2
20702103	2	1	2	2	2	2	2	2	2	1	2	2	2	2	2	2	2	2	2	2	2	2	2	2	2	2	2	2	2	2	2	2	2	2	2	2	2	2	1	3	2		9	1	2	2
20702104	2	1	2	2	1	2	2	1	4	1	2	2	2	2	2	2	2	2	2	2	2	2	2	2	2	2	2	2	2	2	2	2	2	2	2	2	2	2	1	3	1	1	1	1	2	2
20702105	2	1	2	2	2	2	2	2	2	1	2	2	2	2	2	2	2	2	2	2	2	2	2	2	2	2	2	2	2	2	2	2	2	2	2	2	2	2	1	3	9	1	1	1	2	2
20702106	2	1	2	2	2	2	2	2	4	1	2	2	2	2	2	2	2	2	2	2	2	2	2	2	2	2	2	2	2	2	2	2	2	2	2	2	2	2	9	9	9		9	1	2	2
20702107	2	1	2	2	1	1	2	1	4	2	2	2	2	2	2	2	2	2	2	2	2	2	2	2	2	2	2	2	2	2	2	2	2	2	2	2	2	2	1	3	9	2	9	9	2	2
20702108	2	1	2	2	1	1	2	1	4	1	2	2	2	2	2	2	2	2	2	2	2	2	2	2	2	2	2	2	2	2	2	2	2	2	2	2	2	2	1	3	1	1	1	1	2	2
20402102	2	1	2	2	1	2	2	2	2	1	2	1	2	2	2	2	2	2	2	2	2	2	2	2	2	2	2	2	2	2	2	2	2	2	2	2	2	2	1	3	1	1	1	1	1	2
20402103	2	2	2	2	2	2	2	2	4	1	2	2	2	2	2	2	2	2	2	2	2	2	2	2	2	2	2	2	2	2	2	2	2	2	2	2	2	2					2			2
20402104	2	2	2	2	2	2	2	2			2	2	2	2	2	2	2	2	2	2	2	2	2	2	2	2	2	2	2	2	2	2	2	2	2	2	2	2	1	2	1	1	2	1	2	2
20402106	2	1	2	2	1	2	2	2	3	2	2	2	2	2	2	2	2	2	2	2	2	2	2	2	2	2	2	2	2	2	2	2	2	2	2	2	2	2	1	2	1	2	1	1	2	2
20402107	2	1	2	2	1	2	2	2	2	2	2	2	2	2	2	2	2	2	2	2	2	2	2	2	2	2	2	2	2	2	2	2	2	2	2	2	2	2	1	3	9		9	9	2	2
20402110	2	2	2	2	2	2	2	2			2	2	2	2	2	2	2	2	2	2	2	2	2	2	2	2	2	2	2	2	2	2	2	2	2	2	2	2	1	3	1	1	9	1	2	2
20402111	2	1	2	2	2	2	2	2	2	1	2	2	2	2	2	2	2	2	2	2	2	2	2	2	2	2	2	2	2	2	2	2	2	2	2	2	2	2	1	3	9		1	9	1	2
20402112	2	1	2	2	2	2	2	2	2	2	2	2	2	2	2	2	2	2	2	2	2	2	2	2	2	2	2	2	2	2	2	2	2	2	2	2	2	2	1	3	9		9	1	2	2
20402113	2	1	2	2	2	1	1	2			2	1	2	2	2	2	2	2	2	2	2	2	2	2	2	2	2	2	2	2	2	2	2	2	2	2	2	2	1	3	9		9	9	2	2
20402115	2	2	2	2	2	2	1	2	4	1	2	2	2	2	2	2	2	2	2	2	2	2	2	2	2	2	2	2	2	2	2	2	2	2	2	2	2	2	1	3	2		1	1	2	2
20402117	2	2	2	2	1	2	2	2		1	2	2	2	2	2	2	2	2	2	2	2	2	2	2	2	2	2	2	2	2	2	2	2	2	2	2	2	2	1	3	9		1	1	2	2
20402119	2	1	2	2	1	1	2	1	3	1	2	1	2	2	2	2	2	2	2	2	2	2	2	2	2	2	2	2	2	2	2	2	2	2	2	2	2	2	1	3	2		1	1	2	2
20402121	2	2	2	2	1	2	2	2	2	1	2	2	2	2	2	2	2	2	2	2	2	2	2	2	2	2	2	2	2	2	2	2	2	2	2	2	2	2	1	3	1	2	1	1	2	2
20402122	2	2	2	2	1	2	2	2	3	1	2	2	2	2	2	2	2	2	2	2	2	2	2	2	2	2	2	2	2	2	2	2	2	2	2	2	2	2	1	3	1	2	9	9	2	2
20402124	2	1	2	2	2	2	2	2	1	2	2	2	2	2	2	2	2	2	2	2	2	2	2	2	2	2	2	2	2	2	2	2	2	2	2	2	2	2	1	3	2		1	1	2	2
20402125	2	2	2	2	2	2	2	2			2	2	2	1	1	1	2	1	2	1	2	1	1	2	1	1	2	2	2	2	2	2	2	2	2	2	2	2	1	3	1	1	9	1
20802101	2	2	2	2	2	2	1	2	4	1	2	1	2	2	2	2	2	2	2	2	2	2	2	2	2	2	2	2	2	2	2	2	2	2	2	2	2	2	1	9	2		1	1	2	2
20802103	2	2	2	2	1	2	2	2	2	1	2	2	2	2	2	2	2	2	2	2	2	2	2	2	2	2	2	2	2	2	2	2	2	2	2	2	2	2	1	3	9		1	1	2	2
20802104	2	2	2	2	1	2	2	2	2	1	2	2	2	2	2	2	2	2	2	2	2	2	2	2	2	2	2	2	2	2	2	2	2	2	2	2	2	2	1	3	9		1	1	2	2
20802105	2	1	2	2	1	1	2	1	2	2	2	2	2	2	2	2	2	2	2	2	2	2	2	2	2	2	2	2	2	2	2	2	2	2	2	2	2	2	1	3	9		1	1		2
20802106	2	1	2	2	1	1	2	2		2	2	2	2	2	2	2	2	2	2	2	2	2	2	2	2	2	2	2	2	2	2	2	2	2	2	2	2	2	1	3	9		1	1	2	2
20802107	2	2	2	2	1	2	2	2	2	1	2	2	2	2	2	2	2	2	2	2	2	2	2	2	2	2	2	2	2	2	2	2	2	2	2	2	2	2	1	3	9		1	1	2	2
20802108	2	2	2	2	2	2	2	2	3	1	1	2	2	2	2	2	2	2	2	2	2	2	2	2	2	2	2	2	2	2	2	2	2	2	2	2	2	2	1	3	1	1	1	1	2	2
20802110	2	1	2	2	2	2	2	2	2	1	1	3	2	2	2	2	2	2	2	2	2	2	2	2	2	2	2	2	2	2	2	2	2	2	2	2	2	2	2	1	1	1	1	1	2	2
20802114	2	2	2	2	2	2	2	2			2	1	2	2	2	2	2	2	2	2	2	2	2	2	2	2	2	2	2	2	2	2	2	2	2	2	2	2	1	2	1		1	1	1	1
20802115	2	1	2	2	2	2	2	2	2	1	1	3	2	2	2	2	2	2	2	2	2	2	2	2	2	2	2	2	2	2	2	2	2	2	2	2	2	2	2	1	1	1	1	1	2	2
20802116	2	1	2	2	2	2	2	2		1	2	2	2	2	2	2	2	2	2	2	2	2	2	2	2	2	2	2	2	2	2	2	2	2	2	2	2	2	1	3	1	1	1	1	1	2
20802118	2	1	2	2	2	2	2	2	3	2	2	1	2	2	2	2	2	2	2	2	2	2	2	2	2	2	2	2	2	2	2	2	2	2	2	2	2	2	1	3	9		9	1	2	2
20802119	2	1	2	1	2	2	2	2		2	2	2	2	2	2	2	2	2	2	2	2	2	2	2	2	2	2	2	2	2	2	2	2	2	2	2	2	2	1	3	9	2	9	9	2	2
20802120	2	1	2	2	1	1	2	2	1	2	2	2	2	2	2	2	2	2	2	2	2	2	2	2	2	2	2	2	2	2	2	2	2	2	2	2	2	2	1	9	9		1	1	2	2
20802123	2	2	2	2	1	2	2	2	3	2	2	2	2	2	2	2	2	2	2	2	2	2	2	2	2	2	2	2	2	2	2	2	2	2	2	2	2	2	1	3	2		2	2	2	2
20802124	2	2	2	2	1	1	1	1	4	1	2	2	2	2	2	2	2	2	2	2	2	2	2	2	2	2	2	2	2	2	2	2	2	2	2	2	2	2	1	3	1	1	1	1		2
20802125	2	1	2	2	2	2	2	2	2	1	2	2	2	2	2	2	2	2	2	2	2	2	2	2	2	2	2	2	2	2	2	2	2	2	2	2	2	2	1	3
20802126	2	2	2	2	2	1	2	2		1	2	2	2	2	2	2	2	2	2	2	2	2	2	2	2	2	2	2	2	2	2	2	2	2	2	2	2	2	1	3	2	2	1	1	2	2
20802127	2	1	2	2	1	1	2	2	4	1	2	2	2	2	2	2	2	2	2	2	2	2	2	2	2	2	2	2	2	2	2	2	2	2	2	2	2	2	1	9	1		2	1	2	2
20802128	2	2	2	2	2	1	2	2	4	2	2	1	2	2	2	2	2	2	2	2	2	2	2	2	2	2	2	2	2	2	2	2	2	2	2	2	2	2	9	9	2		1	1	2	2
20802130	2	2	2	2	1	2	2	2	2	1	2	2	2	2	2	2	2	2	2	2	2	2	2	2	2	2	2	2	2	2	2	2	2	2	2	2	2	2	1	3	2		1	1	2	2
20802136	2	2	2	2	2	2	2	2			2	2	2	2	2	2	2	2	2	2	2	2	2	2	2	2	2	2	2	2	2	2	2	2	2	2	2	2	1	3
20802138	2	2	2	2	2	2	2	2	2	1	2	1	2	2	2	2	2	2	2	2	2	2	2	2	2	2	2	2	2	2	2	2	2	2	2	2	2	2	1	3	2		1	1	2	2
20802139	2	2	2	2	2	2	2	2			2	2	2	2	2	2	2	2	2	2	2	2	2	2	2	2	2	2	2	2	2	2	2	2	2	2	2	2	1	3
20302104	2	2	2	2	1	1	2	1	4	1	2	2	2	2	2	2	2	2	2	2	2	2	2	2	2	2	2	2	2	2	2	2	2	2	2	2	2	2	1	3	1	2	1	1	2	2
20302106	2	1	2	2	2	2	2	2	4	2	2	2	2	2	2	2	2	2	2	2	2	2	2	2	2	2	2	2	2	2	2	2	2	2	2	2	2	2	1	3	1		1	1	2	2
20302107	2	2	2	2	2	2	2	1	1	2	2	2	2	2	2	2	2	2	2	2	2	2	2	2	2	2	2	2	2	2	2	2	2	2	2	2	2	2	1	3	2				2	2
20302108	2	1	2	2	2	2	2	2	4	2	2	2	2	2	2	2	2	2	2	2	2	2	2	2	2	2	2	2	2	2	2	2	2	2	2	2	2	2	1	3	1		1	1	2	2
20302109	2	1	2	2	2	2	2	2	3	1	2	2	2	2	2	2	2	2	2	2	2	2	2	2	2	2	2	2	2	2	2	2	2	2	2	2	2	2	1	3	1	1	1	1	2	2
20302110	2	1	2	2	2	1	1	1	2	1	2	2	2	2	2	2	2	2	2	2	2	2	2	2	2	2	2	2	2	2	2	2	2	2	2	2	2	2	1	3	1	1	1	1	2	2
20302111	2	1	2	2	2	2	2	2	1	2	2	2	2	2	2	2	2	2	2	2	2	2	2	2	2	2	2	2	2	2	2	2	2	2	2	2	2	2	1	3	1	1	1	1	2	2
20302112	2	2	2	1	2	2	2	2	4	1	1	2	2	2	2	2	2	2	2	2	2	2	2	2	2	2	2	2	2	2	2	2	2	2	2	2	2	2	1	3	9		2	2	2	2
20302113	2	1	2	2	1	1	1	1	4		2	2	2	2	2	2	2	2	2	2	2	2	2	2	2	2	2	2	2	2	2	2	2	2	2	2	2	2	1	3	1	1	1	1	2	2
20302117	2	2	2	2	2	2	2	2					2	2	2	2	2	2	2	2	2	2	2	2	2	2	2	2	2	2	2	2	2	2	2	2	2	2
20302118	2	1	2	2	2	2	2	2	4	1	2	2	2	2	2	2	2	2	2	2	2	2	2	2	2	2	2	2	2	2	2	2	2	2	2	2	2	2	1	3	1	1	1	1	1	2
20302120	2	2	2	2	2	2	2	2					2	2	2	2	2	2	2	2	2	2	2	2	2	2	2	2	2	2	2	2	2	2	2	2	2	2
20302121	2	2	2	2	1	2	2	2	2	1	1	2	2	2	2	2	2	2	2	2	2	2	2	2	2	2	2	2	2	2	2	2	2	2	2	2	2	2	1	3	1	2	1	1	2	2
20302122	2	1	2	2	1	2	2	2	4	1	2	2	2	2	2	2	2	2	2	2	2	2	2	2	2	2	2	2	2	2	2	2	2	2	2	2	2	2	1	3	9		9	1	2	2
20302124	2	1	2	2	1	2	2	2	4	2	2	2	2	2	2	2	2	2	2	2	2	2	2	2	2	2	2	2	2	2	2	2	2	2	2	2	2	2	1	3	1	2	2	2	2	2
20302125	2	1	2	2	1	1	2	2	2		2	2	2	2	2	2	2	2	2	2	2	2	2	2	2	2	2	2	2	2	2	2	2	2	2	2	2	2	1	3	9		1	1	2	2
20302126	2	2	2	2	1	2	2	2	3	2	2	2	2	2	2	2	2	2	2	2	2	2	2	2	2	2	2	2	2	2	2	2	2	2	2	2	2	2	1	3	1	1	9	2	2	2
20302127	2	1	2	2	2	2	2	2	4	2	2	2	2	2	2	2	2	2	2	2	2	2	2	2	2	2	2	2	2	2	2	2	2	2	2	2	2	2	1		1		1	1	2	2
20302129	2	2	2	2	2	2	2	2		1	2	2	2	2	2	2	2	2	2	2	2	2	2	2	2	2	2	2	2	2	2	2	2	2	2	2	2	2	1	3	2		1	9	1	2
20302130	2	1	2	2	1	2	2	2	2	2	2	2	2	2	2	2	2	2	2	2	2	2	2	2	2	2	2	2	2	2	2	2	2	2	2	2	2	2	1	3	1	2	1	1	2	2
20302131	2	2	2	2	2	1	2	2	3	2	2	2	2	2	2	2	2	2	2	2	2	2	2	2	2	2	2	2	2	2	2	2	2	2	2	2	2	2	1	3	2		2	1	2	2
20302132	2	1	2	2	2	2	2	2	2	2	2	2	2	2	2	2	2	2	2	2	2	2	2	2	2	2	2	2	2	2	2	2	2	2	2	2	2	2	1	3	2		1	1	2	2
20302133	2	1	2	2	1	1	2	2	4	2	2	2	2	2	2	2	2	2	2	2	2	2	2	2	2	2	2	2	2	2	2	2	2	2	2	2	2	2	1	3	1	1	1	1	2	2
20302134	2	1	2	2	1	2	2	2	4	2	2	2	2	2	2	2	2	2	2	2	2	2	2	2	2	2	2	2	2	2	2	2	2	2	2	2	2	2	1	3	1	2	2	2	2	2
20302135	2	1	2	2	1	1	2	1	3	1	2	2	2	2	2	2	2	2	2	2	2	2	2	2	2	2	2	2	2	2	2	2	2	2	2	2	2	2	1	3	1	1	1	1	2	2
20302137	2	1	2	2	1	1	2	1	4	2	2	2	2	2	2	2	2	2	2	2	2	2	2	2	2	2	2	2	2	2	2	2	2	2	2	2	2	2	1	3	9		9	1	2	2
20902147	2	2	2	2	1	2	2	2	4	1	2	3	2	2	2	2	2	2	2	2	2	2	2	2	2	2	2	2	2	2	2	2	2	2	2	2	2	2	1	2	1		2	1	2	2
20902146	2	2	2	2	1	2	2	2	4	1	2	2	2	2	2	2	2	2	2	2	2	2	2	2	2	2	2	2	2	2	2	2	2	2	2	2	2	2	1	3	1	1	1	1	2	2

## Sheet: Data dictionary_Variables
Variable Name	Variabe labelling	Codes
StudentID	Student idetification
schtype	Type of School	1=Private School 2=Government School
q48_1	Mid day meal	1=Yes 2= No
q48_2	Canteen in schl campus	1=Yes 2= No
q48_3	Food vendor around schl campus	1=Yes 2= No
q48_4	Playground	1=Yes 2= No
q48_5	Sports or exercise equipment	1=Yes 2= No
q48_6	Other sports facalities	1=Yes 2= No
q48_7	Yoga clas	1=Yes 2= No
q49	period of physical education in week	1= None 2= One per week 3=2-4 per week 4=Everyday
q50	Marks for physical education	1=Yes 2= No
q51	canteen in school	1=Yes 2= No
q52	wht item sold in canteen_aware	1= No canteen 2= Yes 3= No
q52a_1	Choclates,sweets, candies	1=Yes 2= No
q52a_2	Pizza	1=Yes 2= No
q52a_3	Burger	1=Yes 2= No
q52a_4	Samosa	1=Yes 2= No
q52a_5	Puff	Yes=1 No= 2
q52a_6	Chips, wafer	1=Yes 2= No
q52a_7	Fried chaat	1=Yes 2= No
q52a_8	French fries	1=Yes 2= No
q52a_9	noodles	Yes=1 No= 2
q52a_10	salads	1=Yes 2= No
q52a_11	Rajma rice	1=Yes 2= No
q52a_12	Kadhi rice	1=Yes 2= No
q52a_13	dal rice	1=Yes 2= No
q52a_14	whole fruit	1=Yes 2= No
q52a_15	others
q52b_1	tea/coffee	1=Yes 2= No
q52b_2	packed juice	1=Yes 2= No
q52b_3	packed juice(no added sugar)	1=Yes 2= No
q52b_4	carbonated drinks	Yes=1 No= 2
q52b_5	carbonated drink_unsweetened	Yes=1 No= 2
q52b_6	fruit beer	Yes=1 No= 2
q52b_7	water	1=Yes 2= No
q52b_8	flavoured milk	1=Yes 2= No
q52b_9	lassi	1=Yes 2= No
q52b_10	fresh fruit juice	1=Yes 2= No
q52b_11	others
q53	Type of food served in canteen	1=No Canteen 2= Healthy 3=Unhealthy 4= both healthy and Unhealthy 9= Don’t Know
q54	Any restriction in schl canteen	1=No Canteen 2= Yes 3=No 9= Do not Know
q55	Anyone check your child lunchbox	1=Yes 2= No 9= Do not know
q55a	Instruction to provide healthy food	Yes=1 No= 2
q56i	Tobacco free school board	1=Yes 2= No 9= Do not know
q56ii	No smoking area	1=Yes 2= No 9= Do not know
q57	Observed sale of tobacco wothin 100 yards of school	1=Yes 2= No
q58	Observed sale of alcohl wothin 75 yards of school	1=Yes 2= No
Variable Nmae	Variabe labelling
StudentID	Student idetification
schtype	Type of School
q48_1	Mid day meal
q48_2	Canteen in schl campus
q48_3	Food vendor around schl campus
q48_4	Playground
q48_5	Sports or exercise equipment
q48_6	Other sports facalities
q48_7	Yoga clas
q49	period of physical education in week
q50	Marks for physical education
q51	canteen in school
q52	wht item sold in canteen_aware
q52a_1	Choclates,sweets, candies
q52a_2	Pizza
q52a_3	Burger
q52a_4	Samosa
q52a_5	Puff
q52a_6	Chips, wafer
q52a_7	Fried chaat
q52a_8	French fries
q52a_9	noodles
q52a_10	slads
q52a_11	Rajma rice
q52a_12	Kadhi rice
q52a_13	dal rice
q52a_14	whole fruit
q52a_15	others
q52b_1	tea/coffee
q52b_2	packed juice
q52b_3	packed juice(no added sugar)
q52b_4	carbonated drinks
q52b_5	carbonated drink_unsweetened
q52b_6	fruit beer
q52b_7	water
q52b_8	flavoured milk
q52b_9	lassi
q52b_10	fresh fruit juice
q52b_11	others
q53	Type of food served in canteen
q54	Any restriction in schl canteen
q55	Anyone check your child lunchbox
q55a	Instruction to provide healthy food
q56i	Tobacco free school board
q56ii	No smoking area
q57	Observed sale of tobacco wothin 100 yards of school
q58	Observed sale of alcohl wothin 75 yards of school
Variable Nmae	Variabe labelling
StudentID	Student idetification
schtype	Type of School
q48_1	Mid day meal
q48_2	Canteen in schl campus
q48_3	Food vendor around schl campus
q48_4	Playground
q48_5	Sports or exercise equipment
q48_6	Other sports facalities
q48_7	Yoga clas
q49	period of physical education in week
q50	Marks for physical education
q51	canteen in school
q52	wht item sold in canteen_aware
q52a_1	Choclates,sweets, candies
q52a_2	Pizza
q52a_3	Burger
q52a_4	Samosa
q52a_5	Puff
q52a_6	Chips, wafer
q52a_7	Fried chaat
q52a_8	French fries
q52a_9	noodles
q52a_10	slads
q52a_11	Rajma rice
q52a_12	Kadhi rice
q52a_13	dal rice
q52a_14	whole fruit
q52a_15	others
q52b_1	tea/coffee
q52b_2	packed juice
q52b_3	packed juice(no added sugar)
q52b_4	carbonated drinks
q52b_5	carbonated drink_unsweetened
q52b_6	fruit beer
q52b_7	water
q52b_8	flavoured milk
q52b_9	lassi
q52b_10	fresh fruit juice
q52b_11	others
q53	Type of food served in canteen
q54	Any restriction in schl canteen
q55	Anyone check your child lunchbox
q55a	Instruction to provide healthy food
q56i	Tobacco free school board
q56ii	No smoking area
q57	Observed sale of tobacco wothin 100 yards of school
q58	Observed sale of alcohl wothin 75 yards of school
Variable Nmae	Variabe labelling
StudentID	Student idetification
schtype	Type of School
q48_1	Mid day meal
q48_2	Canteen in schl campus
q48_3	Food vendor around schl campus
q48_4	Playground
q48_5	Sports or exercise equipment
q48_6	Other sports facalities
q48_7	Yoga clas
q49	period of physical education in week
q50	Marks for physical education
q51	canteen in school
q52	wht item sold in canteen_aware
q52a_1	Choclates,sweets, candies
q52a_2	Pizza
q52a_3	Burger
q52a_4	Samosa
q52a_5	Puff
q52a_6	Chips, wafer
q52a_7	Fried chaat
q52a_8	French fries
q52a_9	noodles
q52a_10	slads
q52a_11	Rajma rice
q52a_12	Kadhi rice
q52a_13	dal rice
q52a_14	whole fruit
q52a_15	others
q52b_1	tea/coffee
q52b_2	packed juice
q52b_3	packed juice(no added sugar)
q52b_4	carbonated drinks
q52b_5	carbonated drink_unsweetened
q52b_6	fruit beer
q52b_7	water
q52b_8	flavoured milk
q52b_9	lassi
q52b_10	fresh fruit juice
q52b_11	others
q53	Type of food served in canteen
q54	Any restriction in schl canteen
q55	Anyone check your child lunchbox
q55a	Instruction to provide healthy food
q56i	Tobacco free school board
q56ii	No smoking area
q57	Observed sale of tobacco wothin 100 yards of school
q58	Observed sale of alcohl wothin 75 yards of school
Variable Nmae	Variabe labelling
StudentID	Student idetification
schtype	Type of School
q48_1	Mid day meal
q48_2	Canteen in schl campus
q48_3	Food vendor around schl campus
q48_4	Playground
q48_5	Sports or exercise equipment
q48_6	Other sports facalities
q48_7	Yoga clas
q49	period of physical education in week
q50	Marks for physical education
q51	canteen in school
q52	wht item sold in canteen_aware
q52a_1	Choclates,sweets, candies
q52a_2	Pizza
q52a_3	Burger
q52a_4	Samosa
q52a_5	Puff
q52a_6	Chips, wafer
q52a_7	Fried chaat
q52a_8	French fries
q52a_9	noodles
q52a_10	slads
q52a_11	Rajma rice
q52a_12	Kadhi rice
q52a_13	dal rice
q52a_14	whole fruit
q52a_15	others
q52b_1	tea/coffee
q52b_2	packed juice
q52b_3	packed juice(no added sugar)
q52b_4	carbonated drinks
q52b_5	carbonated drink_unsweetened
q52b_6	fruit beer
q52b_7	water
q52b_8	flavoured milk
q52b_9	lassi
q52b_10	fresh fruit juice
q52b_11	others
q53	Type of food served in canteen
q54	Any restriction in schl canteen
q55	Anyone check your child lunchbox
q55a	Instruction to provide healthy food
q56i	Tobacco free school board
q56ii	No smoking area
q57	Observed sale of tobacco wothin 100 yards of school
q58	Observed sale of alcohl wothin 75 yards of school
Variable Nmae	Variabe labelling
StudentID	Student idetification
schtype	Type of School
q48_1	Mid day meal
q48_2	Canteen in schl campus
q48_3	Food vendor around schl campus
q48_4	Playground
q48_5	Sports or exercise equipment
q48_6	Other sports facalities
q48_7	Yoga clas
q49	period of physical education in week
q50	Marks for physical education
q51	canteen in school
q52	wht item sold in canteen_aware
q52a_1	Choclates,sweets, candies
q52a_2	Pizza
q52a_3	Burger
q52a_4	Samosa
q52a_5	Puff
q52a_6	Chips, wafer
q52a_7	Fried chaat
q52a_8	French fries
q52a_9	noodles
q52a_10	slads
q52a_11	Rajma rice
q52a_12	Kadhi rice
q52a_13	dal rice
q52a_14	whole fruit
q52a_15	others
q52b_1	tea/coffee
q52b_2	packed juice
q52b_3	packed juice(no added sugar)
q52b_4	carbonated drinks
q52b_5	carbonated drink_unsweetened
q52b_6	fruit beer
q52b_7	water
q52b_8	flavoured milk
q52b_9	lassi
q52b_10	fresh fruit juice
q52b_11	others
q53	Type of food served in canteen
q54	Any restriction in schl canteen
q55	Anyone check your child lunchbox
q55a	Instruction to provide healthy food
q56i	Tobacco free school board
q56ii	No smoking area
q57	Observed sale of tobacco wothin 100 yards of school
q58	Observed sale of alcohl wothin 75 yards of school
Variable Nmae	Variabe labelling
StudentID	Student idetification
schtype	Type of School
q48_1	Mid day meal
q48_2	Canteen in schl campus
q48_3	Food vendor around schl campus
q48_4	Playground
q48_5	Sports or exercise equipment
q48_6	Other sports facalities
q48_7	Yoga clas
q49	period of physical education in week
q50	Marks for physical education
q51	canteen in school
q52	wht item sold in canteen_aware
q52a_1	Choclates,sweets, candies
q52a_2	Pizza
q52a_3	Burger
q52a_4	Samosa
q52a_5	Puff
q52a_6	Chips, wafer
q52a_7	Fried chaat
q52a_8	French fries
q52a_9	noodles
q52a_10	slads
q52a_11	Rajma rice
q52a_12	Kadhi rice
q52a_13	dal rice
q52a_14	whole fruit
q52a_15	others
q52b_1	tea/coffee
q52b_2	packed juice
q52b_3	packed juice(no added sugar)
q52b_4	carbonated drinks
q52b_5	carbonated drink_unsweetened
q52b_6	fruit beer
q52b_7	water
q52b_8	flavoured milk
q52b_9	lassi
q52b_10	fresh fruit juice
q52b_11	others
q53	Type of food served in canteen
q54	Any restriction in schl canteen
q55	Anyone check your child lunchbox
q55a	Instruction to provide healthy food
q56i	Tobacco free school board
q56ii	No smoking area
q57	Observed sale of tobacco wothin 100 yards of school
q58	Observed sale of alcohl wothin 75 yards of school
Variable Nmae	Variabe labelling
StudentID	Student idetification
schtype	Type of School
q48_1	Mid day meal
q48_2	Canteen in schl campus
q48_3	Food vendor around schl campus
q48_4	Playground
q48_5	Sports or exercise equipment
q48_6	Other sports facalities
q48_7	Yoga clas
q49	period of physical education in week
q50	Marks for physical education
q51	canteen in school
q52	wht item sold in canteen_aware
q52a_1	Choclates,sweets, candies
q52a_2	Pizza
q52a_3	Burger
q52a_4	Samosa
q52a_5	Puff
q52a_6	Chips, wafer
q52a_7	Fried chaat
q52a_8	French fries
q52a_9	noodles
q52a_10	slads
q52a_11	Rajma rice
q52a_12	Kadhi rice
q52a_13	dal rice
q52a_14	whole fruit
q52a_15	others
q52b_1	tea/coffee
q52b_2	packed juice
q52b_3	packed juice(no added sugar)
q52b_4	carbonated drinks
q52b_5	carbonated drink_unsweetened
q52b_6	fruit beer
q52b_7	water
q52b_8	flavoured milk
q52b_9	lassi
q52b_10	fresh fruit juice
q52b_11	others
q53	Type of food served in canteen
q54	Any restriction in schl canteen
q55	Anyone check your child lunchbox
q55a	Instruction to provide healthy food
q56i	Tobacco free school board
q56ii	No smoking area
q57	Observed sale of tobacco wothin 100 yards of school
q58	Observed sale of alcohl wothin 75 yards of school
Variable Nmae	Variabe labelling
StudentID	Student idetification
schtype	Type of School
q48_1	Mid day meal
q48_2	Canteen in schl campus
q48_3	Food vendor around schl campus
q48_4	Playground
q48_5	Sports or exercise equipment
q48_6	Other sports facalities
q48_7	Yoga clas
q49	period of physical education in week
q50	Marks for physical education
q51	canteen in school
q52	wht item sold in canteen_aware
q52a_1	Choclates,sweets, candies
q52a_2	Pizza
q52a_3	Burger
q52a_4	Samosa
q52a_5	Puff
q52a_6	Chips, wafer
q52a_7	Fried chaat
q52a_8	French fries
q52a_9	noodles
q52a_10	slads
q52a_11	Rajma rice
q52a_12	Kadhi rice
q52a_13	dal rice
q52a_14	whole fruit
q52a_15	others
q52b_1	tea/coffee
q52b_2	packed juice
q52b_3	packed juice(no added sugar)
q52b_4	carbonated drinks
q52b_5	carbonated drink_unsweetened
q52b_6	fruit beer
q52b_7	water
q52b_8	flavoured milk
q52b_9	lassi
q52b_10	fresh fruit juice
q52b_11	others
q53	Type of food served in canteen
q54	Any restriction in schl canteen
q55	Anyone check your child lunchbox
q55a	Instruction to provide healthy food
q56i	Tobacco free school board
q56ii	No smoking area
q57	Observed sale of tobacco wothin 100 yards of school
q58	Observed sale of alcohl wothin 75 yards of school
Variable Nmae	Variabe labelling
StudentID	Student idetification
schtype	Type of School
q48_1	Mid day meal
q48_2	Canteen in schl campus
q48_3	Food vendor around schl campus
q48_4	Playground
q48_5	Sports or exercise equipment
q48_6	Other sports facalities
q48_7	Yoga clas
q49	period of physical education in week
q50	Marks for physical education
q51	canteen in school
q52	wht item sold in canteen_aware
q52a_1	Choclates,sweets, candies
q52a_2	Pizza
q52a_3	Burger
q52a_4	Samosa
q52a_5	Puff
q52a_6	Chips, wafer
q52a_7	Fried chaat
q52a_8	French fries
q52a_9	noodles
q52a_10	slads
q52a_11	Rajma rice
q52a_12	Kadhi rice
q52a_13	dal rice
q52a_14	whole fruit
q52a_15	others
q52b_1	tea/coffee
q52b_2	packed juice
q52b_3	packed juice(no added sugar)
q52b_4	carbonated drinks
q52b_5	carbonated drink_unsweetened
q52b_6	fruit beer
q52b_7	water
q52b_8	flavoured milk
q52b_9	lassi
q52b_10	fresh fruit juice
q52b_11	others
q53	Type of food served in canteen
q54	Any restriction in schl canteen
q55	Anyone check your child lunchbox
q55a	Instruction to provide healthy food
q56i	Tobacco free school board
q56ii	No smoking area
q57	Observed sale of tobacco wothin 100 yards of school
q58	Observed sale of alcohl wothin 75 yards of school
Variable Nmae	Variabe labelling
StudentID	Student idetification
schtype	Type of School
q48_1	Mid day meal
q48_2	Canteen in schl campus
q48_3	Food vendor around schl campus
q48_4	Playground
q48_5	Sports or exercise equipment
q48_6	Other sports facalities
q48_7	Yoga clas
q49	period of physical education in week
q50	Marks for physical education
q51	canteen in school
q52	wht item sold in canteen_aware
q52a_1	Choclates,sweets, candies
q52a_2	Pizza
q52a_3	Burger
q52a_4	Samosa
q52a_5	Puff
q52a_6	Chips, wafer
q52a_7	Fried chaat
q52a_8	French fries
q52a_9	noodles
q52a_10	slads
q52a_11	Rajma rice
q52a_12	Kadhi rice
q52a_13	dal rice
q52a_14	whole fruit
q52a_15	others
q52b_1	tea/coffee
q52b_2	packed juice
q52b_3	packed juice(no added sugar)
q52b_4	carbonated drinks
q52b_5	carbonated drink_unsweetened
q52b_6	fruit beer
q52b_7	water
q52b_8	flavoured milk
q52b_9	lassi
q52b_10	fresh fruit juice
q52b_11	others
q53	Type of food served in canteen
q54	Any restriction in schl canteen
q55	Anyone check your child lunchbox
q55a	Instruction to provide healthy food
q56i	Tobacco free school board
q56ii	No smoking area
q57	Observed sale of tobacco wothin 100 yards of school
q58	Observed sale of alcohl wothin 75 yards of school
Variable Nmae	Variabe labelling
StudentID	Student idetification
schtype	Type of School
q48_1	Mid day meal
q48_2	Canteen in schl campus
q48_3	Food vendor around schl campus
q48_4	Playground
q48_5	Sports or exercise equipment
q48_6	Other sports facalities
q48_7	Yoga clas
q49	period of physical education in week
q50	Marks for physical education
q51	canteen in school
q52	wht item sold in canteen_aware
q52a_1	Choclates,sweets, candies
q52a_2	Pizza
q52a_3	Burger
q52a_4	Samosa
q52a_5	Puff
q52a_6	Chips, wafer
q52a_7	Fried chaat
q52a_8	French fries
q52a_9	noodles
q52a_10	slads
q52a_11	Rajma rice
q52a_12	Kadhi rice
q52a_13	dal rice
q52a_14	whole fruit
q52a_15	others
q52b_1	tea/coffee
q52b_2	packed juice
q52b_3	packed juice(no added sugar)
q52b_4	carbonated drinks
q52b_5	carbonated drink_unsweetened
q52b_6	fruit beer
q52b_7	water
q52b_8	flavoured milk
q52b_9	lassi
q52b_10	fresh fruit juice
q52b_11	others
q53	Type of food served in canteen
q54	Any restriction in schl canteen
q55	Anyone check your child lunchbox
q55a	Instruction to provide healthy food
q56i	Tobacco free school board
q56ii	No smoking area
q57	Observed sale of tobacco wothin 100 yards of school
q58	Observed sale of alcohl wothin 75 yards of school
Variable Nmae	Variabe labelling
StudentID	Student idetification
schtype	Type of School
q48_1	Mid day meal
q48_2	Canteen in schl campus
q48_3	Food vendor around schl campus
q48_4	Playground
q48_5	Sports or exercise equipment
q48_6	Other sports facalities
q48_7	Yoga clas
q49	period of physical education in week
q50	Marks for physical education
q51	canteen in school
q52	wht item sold in canteen_aware
q52a_1	Choclates,sweets, candies
q52a_2	Pizza
q52a_3	Burger
q52a_4	Samosa
q52a_5	Puff
q52a_6	Chips, wafer
q52a_7	Fried chaat
q52a_8	French fries
q52a_9	noodles
q52a_10	slads
q52a_11	Rajma rice
q52a_12	Kadhi rice
q52a_13	dal rice
q52a_14	whole fruit
q52a_15	others
q52b_1	tea/coffee
q52b_2	packed juice
q52b_3	packed juice(no added sugar)
q52b_4	carbonated drinks
q52b_5	carbonated drink_unsweetened
q52b_6	fruit beer
q52b_7	water
q52b_8	flavoured milk
q52b_9	lassi
q52b_10	fresh fruit juice
q52b_11	others
q53	Type of food served in canteen
q54	Any restriction in schl canteen
q55	Anyone check your child lunchbox
q55a	Instruction to provide healthy food
q56i	Tobacco free school board
q56ii	No smoking area
q57	Observed sale of tobacco wothin 100 yards of school
q58	Observed sale of alcohl wothin 75 yards of school
Variable Nmae	Variabe labelling
StudentID	Student idetification
schtype	Type of School
q48_1	Mid day meal
q48_2	Canteen in schl campus
q48_3	Food vendor around schl campus
q48_4	Playground
q48_5	Sports or exercise equipment
q48_6	Other sports facalities
q48_7	Yoga clas
q49	period of physical education in week
q50	Marks for physical education
q51	canteen in school
q52	wht item sold in canteen_aware
q52a_1	Choclates,sweets, candies
q52a_2	Pizza
q52a_3	Burger
q52a_4	Samosa
q52a_5	Puff
q52a_6	Chips, wafer
q52a_7	Fried chaat
q52a_8	French fries
q52a_9	noodles
q52a_10	slads
q52a_11	Rajma rice
q52a_12	Kadhi rice
q52a_13	dal rice
q52a_14	whole fruit
q52a_15	others
q52b_1	tea/coffee
q52b_2	packed juice
q52b_3	packed juice(no added sugar)
q52b_4	carbonated drinks
q52b_5	carbonated drink_unsweetened
q52b_6	fruit beer
q52b_7	water
q52b_8	flavoured milk
q52b_9	lassi
q52b_10	fresh fruit juice
q52b_11	others
q53	Type of food served in canteen
q54	Any restriction in schl canteen
q55	Anyone check your child lunchbox
q55a	Instruction to provide healthy food
q56i	Tobacco free school board
q56ii	No smoking area
q57	Observed sale of tobacco wothin 100 yards of school
q58	Observed sale of alcohl wothin 75 yards of school
Variable Nmae	Variabe labelling
StudentID	Student idetification
schtype	Type of School
q48_1	Mid day meal
q48_2	Canteen in schl campus
q48_3	Food vendor around schl campus
q48_4	Playground
q48_5	Sports or exercise equipment
q48_6	Other sports facalities
q48_7	Yoga clas
q49	period of physical education in week
q50	Marks for physical education
q51	canteen in school
q52	wht item sold in canteen_aware
q52a_1	Choclates,sweets, candies
q52a_2	Pizza
q52a_3	Burger
q52a_4	Samosa
q52a_5	Puff
q52a_6	Chips, wafer
q52a_7	Fried chaat
q52a_8	French fries
q52a_9	noodles
q52a_10	slads
q52a_11	Rajma rice
q52a_12	Kadhi rice
q52a_13	dal rice
q52a_14	whole fruit
q52a_15	others
q52b_1	tea/coffee
q52b_2	packed juice
q52b_3	packed juice(no added sugar)
q52b_4	carbonated drinks
q52b_5	carbonated drink_unsweetened
q52b_6	fruit beer
q52b_7	water
q52b_8	flavoured milk
q52b_9	lassi
q52b_10	fresh fruit juice
q52b_11	others
q53	Type of food served in canteen
q54	Any restriction in schl canteen
q55	Anyone check your child lunchbox
q55a	Instruction to provide healthy food
q56i	Tobacco free school board
q56ii	No smoking area
q57	Observed sale of tobacco wothin 100 yards of school
q58	Observed sale of alcohl wothin 75 yards of school
Variable Nmae	Variabe labelling
StudentID	Student idetification
schtype	Type of School
q48_1	Mid day meal
q48_2	Canteen in schl campus
q48_3	Food vendor around schl campus
q48_4	Playground
q48_5	Sports or exercise equipment
q48_6	Other sports facalities
q48_7	Yoga clas
q49	period of physical education in week
q50	Marks for physical education
q51	canteen in school
q52	wht item sold in canteen_aware
q52a_1	Choclates,sweets, candies
q52a_2	Pizza
q52a_3	Burger
q52a_4	Samosa
q52a_5	Puff
q52a_6	Chips, wafer
q52a_7	Fried chaat
q52a_8	French fries
q52a_9	noodles
q52a_10	slads
q52a_11	Rajma rice
q52a_12	Kadhi rice
q52a_13	dal rice
q52a_14	whole fruit
q52a_15	others
q52b_1	tea/coffee
q52b_2	packed juice
q52b_3	packed juice(no added sugar)
q52b_4	carbonated drinks
q52b_5	carbonated drink_unsweetened
q52b_6	fruit beer
q52b_7	water
q52b_8	flavoured milk
q52b_9	lassi
q52b_10	fresh fruit juice
q52b_11	others
q53	Type of food served in canteen
q54	Any restriction in schl canteen
q55	Anyone check your child lunchbox
q55a	Instruction to provide healthy food
q56i	Tobacco free school board
q56ii	No smoking area
q57	Observed sale of tobacco wothin 100 yards of school
q58	Observed sale of alcohl wothin 75 yards of school
Variable Nmae	Variabe labelling
StudentID	Student idetification
schtype	Type of School
q48_1	Mid day meal
q48_2	Canteen in schl campus
q48_3	Food vendor around schl campus
q48_4	Playground
q48_5	Sports or exercise equipment
q48_6	Other sports facalities
q48_7	Yoga clas
q49	period of physical education in week
q50	Marks for physical education
q51	canteen in school
q52	wht item sold in canteen_aware
q52a_1	Choclates,sweets, candies
q52a_2	Pizza
q52a_3	Burger
q52a_4	Samosa
q52a_5	Puff
q52a_6	Chips, wafer
q52a_7	Fried chaat
q52a_8	French fries
q52a_9	noodles
q52a_10	slads
q52a_11	Rajma rice
q52a_12	Kadhi rice
q52a_13	dal rice
q52a_14	whole fruit
q52a_15	others
q52b_1	tea/coffee
q52b_2	packed juice
q52b_3	packed juice(no added sugar)
q52b_4	carbonated drinks
q52b_5	carbonated drink_unsweetened
q52b_6	fruit beer
q52b_7	water
q52b_8	flavoured milk
q52b_9	lassi
q52b_10	fresh fruit juice
q52b_11	others
q53	Type of food served in canteen
q54	Any restriction in schl canteen
q55	Anyone check your child lunchbox
q55a	Instruction to provide healthy food
q56i	Tobacco free school board
q56ii	No smoking area
q57	Observed sale of tobacco wothin 100 yards of school
q58	Observed sale of alcohl wothin 75 yards of school
Variable Nmae	Variabe labelling
StudentID	Student idetification
schtype	Type of School
q48_1	Mid day meal
q48_2	Canteen in schl campus
q48_3	Food vendor around schl campus
q48_4	Playground
q48_5	Sports or exercise equipment
q48_6	Other sports facalities
q48_7	Yoga clas
q49	period of physical education in week
q50	Marks for physical education
q51	canteen in school
q52	wht item sold in canteen_aware
q52a_1	Choclates,sweets, candies
q52a_2	Pizza
q52a_3	Burger
q52a_4	Samosa
q52a_5	Puff
q52a_6	Chips, wafer
q52a_7	Fried chaat
q52a_8	French fries
q52a_9	noodles
q52a_10	slads
q52a_11	Rajma rice
q52a_12	Kadhi rice
q52a_13	dal rice
q52a_14	whole fruit
q52a_15	others
q52b_1	tea/coffee
q52b_2	packed juice
q52b_3	packed juice(no added sugar)
q52b_4	carbonated drinks
q52b_5	carbonated drink_unsweetened
q52b_6	fruit beer
q52b_7	water
q52b_8	flavoured milk
q52b_9	lassi
q52b_10	fresh fruit juice
q52b_11	others
q53	Type of food served in canteen
q54	Any restriction in schl canteen
q55	Anyone check your child lunchbox
q55a	Instruction to provide healthy food
q56i	Tobacco free school board
q56ii	No smoking area
q57	Observed sale of tobacco wothin 100 yards of school
q58	Observed sale of alcohl wothin 75 yards of school
Variable Nmae	Variabe labelling
StudentID	Student idetification
schtype	Type of School
q48_1	Mid day meal
q48_2	Canteen in schl campus
q48_3	Food vendor around schl campus
q48_4	Playground
q48_5	Sports or exercise equipment
q48_6	Other sports facalities
q48_7	Yoga clas
q49	period of physical education in week
q50	Marks for physical education
q51	canteen in school
q52	wht item sold in canteen_aware
q52a_1	Choclates,sweets, candies
q52a_2	Pizza
q52a_3	Burger
q52a_4	Samosa
q52a_5	Puff
q52a_6	Chips, wafer
q52a_7	Fried chaat
q52a_8	French fries
q52a_9	noodles
q52a_10	slads
q52a_11	Rajma rice
q52a_12	Kadhi rice
q52a_13	dal rice
q52a_14	whole fruit
q52a_15	others
q52b_1	tea/coffee
q52b_2	packed juice
q52b_3	packed juice(no added sugar)
q52b_4	carbonated drinks
q52b_5	carbonated drink_unsweetened
q52b_6	fruit beer
q52b_7	water
q52b_8	flavoured milk
q52b_9	lassi
q52b_10	fresh fruit juice
q52b_11	others
q53	Type of food served in canteen
q54	Any restriction in schl canteen
q55	Anyone check your child lunchbox
q55a	Instruction to provide healthy food
q56i	Tobacco free school board
q56ii	No smoking area
q57	Observed sale of tobacco wothin 100 yards of school
q58	Observed sale of alcohl wothin 75 yards of school
Variable Nmae	Variabe labelling
StudentID	Student idetification
schtype	Type of School
q48_1	Mid day meal
q48_2	Canteen in schl campus
q48_3	Food vendor around schl campus
q48_4	Playground
q48_5	Sports or exercise equipment
q48_6	Other sports facalities
q48_7	Yoga clas
q49	period of physical education in week
q50	Marks for physical education
q51	canteen in school
q52	wht item sold in canteen_aware
q52a_1	Choclates,sweets, candies
q52a_2	Pizza
q52a_3	Burger
q52a_4	Samosa
q52a_5	Puff
q52a_6	Chips, wafer
q52a_7	Fried chaat
q52a_8	French fries
q52a_9	noodles
q52a_10	slads
q52a_11	Rajma rice
q52a_12	Kadhi rice
q52a_13	dal rice
q52a_14	whole fruit
q52a_15	others
q52b_1	tea/coffee
q52b_2	packed juice
q52b_3	packed juice(no added sugar)
q52b_4	carbonated drinks
q52b_5	carbonated drink_unsweetened
q52b_6	fruit beer
q52b_7	water
q52b_8	flavoured milk
q52b_9	lassi
q52b_10	fresh fruit juice
q52b_11	others
q53	Type of food served in canteen
q54	Any restriction in schl canteen
q55	Anyone check your child lunchbox
q55a	Instruction to provide healthy food
q56i	Tobacco free school board
q56ii	No smoking area
q57	Observed sale of tobacco wothin 100 yards of school
q58	Observed sale of alcohl wothin 75 yards of school
Variable Nmae	Variabe labelling
StudentID	Student idetification
schtype	Type of School
q48_1	Mid day meal
q48_2	Canteen in schl campus
q48_3	Food vendor around schl campus
q48_4	Playground
q48_5	Sports or exercise equipment
q48_6	Other sports facalities
q48_7	Yoga clas
q49	period of physical education in week
q50	Marks for physical education
q51	canteen in school
q52	wht item sold in canteen_aware
q52a_1	Choclates,sweets, candies
q52a_2	Pizza
q52a_3	Burger
q52a_4	Samosa
q52a_5	Puff
q52a_6	Chips, wafer
q52a_7	Fried chaat
q52a_8	French fries
q52a_9	noodles
q52a_10	slads
q52a_11	Rajma rice
q52a_12	Kadhi rice
q52a_13	dal rice
q52a_14	whole fruit
q52a_15	others
q52b_1	tea/coffee
q52b_2	packed juice
q52b_3	packed juice(no added sugar)
q52b_4	carbonated drinks
q52b_5	carbonated drink_unsweetened
q52b_6	fruit beer
q52b_7	water
q52b_8	flavoured milk
q52b_9	lassi
q52b_10	fresh fruit juice
q52b_11	others
q53	Type of food served in canteen
q54	Any restriction in schl canteen
q55	Anyone check your child lunchbox
q55a	Instruction to provide healthy food
q56i	Tobacco free school board
q56ii	No smoking area
q57	Observed sale of tobacco wothin 100 yards of school
q58	Observed sale of alcohl wothin 75 yards of school
Variable Nmae	Variabe labelling
StudentID	Student idetification
schtype	Type of School
q48_1	Mid day meal
q48_2	Canteen in schl campus
q48_3	Food vendor around schl campus
q48_4	Playground
q48_5	Sports or exercise equipment
q48_6	Other sports facalities
q48_7	Yoga clas
q49	period of physical education in week
q50	Marks for physical education
q51	canteen in school
q52	wht item sold in canteen_aware
q52a_1	Choclates,sweets, candies
q52a_2	Pizza
q52a_3	Burger
q52a_4	Samosa
q52a_5	Puff
q52a_6	Chips, wafer
q52a_7	Fried chaat
q52a_8	French fries
q52a_9	noodles
q52a_10	slads
q52a_11	Rajma rice
q52a_12	Kadhi rice
q52a_13	dal rice
q52a_14	whole fruit
q52a_15	others
q52b_1	tea/coffee
q52b_2	packed juice
q52b_3	packed juice(no added sugar)
q52b_4	carbonated drinks
q52b_5	carbonated drink_unsweetened
q52b_6	fruit beer
q52b_7	water
q52b_8	flavoured milk
q52b_9	lassi
q52b_10	fresh fruit juice
q52b_11	others
q53	Type of food served in canteen
q54	Any restriction in schl canteen
q55	Anyone check your child lunchbox
q55a	Instruction to provide healthy food
q56i	Tobacco free school board
q56ii	No smoking area
q57	Observed sale of tobacco wothin 100 yards of school
q58	Observed sale of alcohl wothin 75 yards of school
Variable Nmae	Variabe labelling
StudentID	Student idetification
schtype	Type of School
q48_1	Mid day meal
q48_2	Canteen in schl campus
q48_3	Food vendor around schl campus
q48_4	Playground
q48_5	Sports or exercise equipment
q48_6	Other sports facalities
q48_7	Yoga clas
q49	period of physical education in week
q50	Marks for physical education
q51	canteen in school
q52	wht item sold in canteen_aware
q52a_1	Choclates,sweets, candies
q52a_2	Pizza
q52a_3	Burger
q52a_4	Samosa
q52a_5	Puff
q52a_6	Chips, wafer
q52a_7	Fried chaat
q52a_8	French fries
q52a_9	noodles
q52a_10	slads
q52a_11	Rajma rice
q52a_12	Kadhi rice
q52a_13	dal rice
q52a_14	whole fruit
q52a_15	others
q52b_1	tea/coffee
q52b_2	packed juice
q52b_3	packed juice(no added sugar)
q52b_4	carbonated drinks
q52b_5	carbonated drink_unsweetened
q52b_6	fruit beer
q52b_7	water
q52b_8	flavoured milk
q52b_9	lassi
q52b_10	fresh fruit juice
q52b_11	others
q53	Type of food served in canteen
q54	Any restriction in schl canteen
q55	Anyone check your child lunchbox
q55a	Instruction to provide healthy food
q56i	Tobacco free school board
q56ii	No smoking area
q57	Observed sale of tobacco wothin 100 yards of school
q58	Observed sale of alcohl wothin 75 yards of school
Variable Nmae	Variabe labelling
StudentID	Student idetification
schtype	Type of School
q48_1	Mid day meal
q48_2	Canteen in schl campus
q48_3	Food vendor around schl campus
q48_4	Playground
q48_5	Sports or exercise equipment
q48_6	Other sports facalities
q48_7	Yoga clas
q49	period of physical education in week
q50	Marks for physical education
q51	canteen in school
q52	wht item sold in canteen_aware
q52a_1	Choclates,sweets, candies
q52a_2	Pizza
q52a_3	Burger
q52a_4	Samosa
q52a_5	Puff
q52a_6	Chips, wafer
q52a_7	Fried chaat
q52a_8	French fries
q52a_9	noodles
q52a_10	slads
q52a_11	Rajma rice
q52a_12	Kadhi rice
q52a_13	dal rice
q52a_14	whole fruit
q52a_15	others
q52b_1	tea/coffee
q52b_2	packed juice
q52b_3	packed juice(no added sugar)
q52b_4	carbonated drinks
q52b_5	carbonated drink_unsweetened
q52b_6	fruit beer
q52b_7	water
q52b_8	flavoured milk
q52b_9	lassi
q52b_10	fresh fruit juice
q52b_11	others
q53	Type of food served in canteen
q54	Any restriction in schl canteen
q55	Anyone check your child lunchbox
q55a	Instruction to provide healthy food
q56i	Tobacco free school board
q56ii	No smoking area
q57	Observed sale of tobacco wothin 100 yards of school
q58	Observed sale of alcohl wothin 75 yards of school
Variable Nmae	Variabe labelling
StudentID	Student idetification
schtype	Type of School
q48_1	Mid day meal
q48_2	Canteen in schl campus
q48_3	Food vendor around schl campus
q48_4	Playground
q48_5	Sports or exercise equipment
q48_6	Other sports facalities
q48_7	Yoga clas
q49	period of physical education in week
q50	Marks for physical education
q51	canteen in school
q52	wht item sold in canteen_aware
q52a_1	Choclates,sweets, candies
q52a_2	Pizza
q52a_3	Burger
q52a_4	Samosa
q52a_5	Puff
q52a_6	Chips, wafer
q52a_7	Fried chaat
q52a_8	French fries
q52a_9	noodles
q52a_10	slads
q52a_11	Rajma rice
q52a_12	Kadhi rice
q52a_13	dal rice
q52a_14	whole fruit
q52a_15	others
q52b_1	tea/coffee
q52b_2	packed juice
q52b_3	packed juice(no added sugar)
q52b_4	carbonated drinks
q52b_5	carbonated drink_unsweetened
q52b_6	fruit beer
q52b_7	water
q52b_8	flavoured milk
q52b_9	lassi
q52b_10	fresh fruit juice
q52b_11	others
q53	Type of food served in canteen
q54	Any restriction in schl canteen
q55	Anyone check your child lunchbox
q55a	Instruction to provide healthy food
q56i	Tobacco free school board
q56ii	No smoking area
q57	Observed sale of tobacco wothin 100 yards of school
q58	Observed sale of alcohl wothin 75 yards of school
Variable Nmae	Variabe labelling
StudentID	Student idetification
schtype	Type of School
q48_1	Mid day meal
q48_2	Canteen in schl campus
q48_3	Food vendor around schl campus
q48_4	Playground
q48_5	Sports or exercise equipment
q48_6	Other sports facalities
q48_7	Yoga clas
q49	period of physical education in week
q50	Marks for physical education
q51	canteen in school
q52	wht item sold in canteen_aware
q52a_1	Choclates,sweets, candies
q52a_2	Pizza
q52a_3	Burger
q52a_4	Samosa
q52a_5	Puff
q52a_6	Chips, wafer
q52a_7	Fried chaat
q52a_8	French fries
q52a_9	noodles
q52a_10	slads
q52a_11	Rajma rice
q52a_12	Kadhi rice
q52a_13	dal rice
q52a_14	whole fruit
q52a_15	others
q52b_1	tea/coffee
q52b_2	packed juice
q52b_3	packed juice(no added sugar)
q52b_4	carbonated drinks
q52b_5	carbonated drink_unsweetened
q52b_6	fruit beer
q52b_7	water
q52b_8	flavoured milk
q52b_9	lassi
q52b_10	fresh fruit juice
q52b_11	others
q53	Type of food served in canteen
q54	Any restriction in schl canteen
q55	Anyone check your child lunchbox
q55a	Instruction to provide healthy food
q56i	Tobacco free school board
q56ii	No smoking area
q57	Observed sale of tobacco wothin 100 yards of school
q58	Observed sale of alcohl wothin 75 yards of school
Variable Nmae	Variabe labelling
StudentID	Student idetification
schtype	Type of School
q48_1	Mid day meal
q48_2	Canteen in schl campus
q48_3	Food vendor around schl campus
q48_4	Playground
q48_5	Sports or exercise equipment
q48_6	Other sports facalities
q48_7	Yoga clas
q49	period of physical education in week
q50	Marks for physical education
q51	canteen in school
q52	wht item sold in canteen_aware
q52a_1	Choclates,sweets, candies
q52a_2	Pizza
q52a_3	Burger
q52a_4	Samosa
q52a_5	Puff
q52a_6	Chips, wafer
q52a_7	Fried chaat
q52a_8	French fries
q52a_9	noodles
q52a_10	slads
q52a_11	Rajma rice
q52a_12	Kadhi rice
q52a_13	dal rice
q52a_14	whole fruit
q52a_15	others
q52b_1	tea/coffee
q52b_2	packed juice
q52b_3	packed juice(no added sugar)
q52b_4	carbonated drinks
q52b_5	carbonated drink_unsweetened
q52b_6	fruit beer
q52b_7	water
q52b_8	flavoured milk
q52b_9	lassi
q52b_10	fresh fruit juice
q52b_11	others
q53	Type of food served in canteen
q54	Any restriction in schl canteen
q55	Anyone check your child lunchbox
q55a	Instruction to provide healthy food
q56i	Tobacco free school board
q56ii	No smoking area
q57	Observed sale of tobacco wothin 100 yards of school
q58	Observed sale of alcohl wothin 75 yards of school
Variable Nmae	Variabe labelling
StudentID	Student idetification
schtype	Type of School
q48_1	Mid day meal
q48_2	Canteen in schl campus
q48_3	Food vendor around schl campus
q48_4	Playground
q48_5	Sports or exercise equipment
q48_6	Other sports facalities
q48_7	Yoga clas
q49	period of physical education in week
q50	Marks for physical education
q51	canteen in school
q52	wht item sold in canteen_aware
q52a_1	Choclates,sweets, candies
q52a_2	Pizza
q52a_3	Burger
q52a_4	Samosa
q52a_5	Puff
q52a_6	Chips, wafer
q52a_7	Fried chaat
q52a_8	French fries
q52a_9	noodles
q52a_10	slads
q52a_11	Rajma rice
q52a_12	Kadhi rice
q52a_13	dal rice
q52a_14	whole fruit
q52a_15	others
q52b_1	tea/coffee
q52b_2	packed juice
q52b_3	packed juice(no added sugar)
q52b_4	carbonated drinks
q52b_5	carbonated drink_unsweetened
q52b_6	fruit beer
q52b_7	water
q52b_8	flavoured milk
q52b_9	lassi
q52b_10	fresh fruit juice
q52b_11	others
q53	Type of food served in canteen
q54	Any restriction in schl canteen
q55	Anyone check your child lunchbox
q55a	Instruction to provide healthy food
q56i	Tobacco free school board
q56ii	No smoking area
q57	Observed sale of tobacco wothin 100 yards of school
q58	Observed sale of alcohl wothin 75 yards of school
Variable Nmae	Variabe labelling
StudentID	Student idetification
schtype	Type of School
q48_1	Mid day meal
q48_2	Canteen in schl campus
q48_3	Food vendor around schl campus
q48_4	Playground
q48_5	Sports or exercise equipment
q48_6	Other sports facalities
q48_7	Yoga clas
q49	period of physical education in week
q50	Marks for physical education
q51	canteen in school
q52	wht item sold in canteen_aware
q52a_1	Choclates,sweets, candies
q52a_2	Pizza
q52a_3	Burger
q52a_4	Samosa
q52a_5	Puff
q52a_6	Chips, wafer
q52a_7	Fried chaat
q52a_8	French fries
q52a_9	noodles
q52a_10	slads
q52a_11	Rajma rice
q52a_12	Kadhi rice
q52a_13	dal rice
q52a_14	whole fruit
q52a_15	others
q52b_1	tea/coffee
q52b_2	packed juice
q52b_3	packed juice(no added sugar)
q52b_4	carbonated drinks
q52b_5	carbonated drink_unsweetened
q52b_6	fruit beer
q52b_7	water
q52b_8	flavoured milk
q52b_9	lassi
q52b_10	fresh fruit juice
q52b_11	others
q53	Type of food served in canteen
q54	Any restriction in schl canteen
q55	Anyone check your child lunchbox
q55a	Instruction to provide healthy food
q56i	Tobacco free school board
q56ii	No smoking area
q57	Observed sale of tobacco wothin 100 yards of school
q58	Observed sale of alcohl wothin 75 yards of school
Variable Nmae	Variabe labelling
StudentID	Student idetification
schtype	Type of School
q48_1	Mid day meal
q48_2	Canteen in schl campus
q48_3	Food vendor around schl campus
q48_4	Playground
q48_5	Sports or exercise equipment
q48_6	Other sports facalities
q48_7	Yoga clas
q49	period of physical education in week
q50	Marks for physical education
q51	canteen in school
q52	wht item sold in canteen_aware
q52a_1	Choclates,sweets, candies
q52a_2	Pizza
q52a_3	Burger
q52a_4	Samosa
q52a_5	Puff
q52a_6	Chips, wafer
q52a_7	Fried chaat
q52a_8	French fries
q52a_9	noodles
q52a_10	slads
q52a_11	Rajma rice
q52a_12	Kadhi rice
q52a_13	dal rice
q52a_14	whole fruit
q52a_15	others
q52b_1	tea/coffee
q52b_2	packed juice
q52b_3	packed juice(no added sugar)
q52b_4	carbonated drinks
q52b_5	carbonated drink_unsweetened
q52b_6	fruit beer
q52b_7	water
q52b_8	flavoured milk
q52b_9	lassi
q52b_10	fresh fruit juice
q52b_11	others
q53	Type of food served in canteen
q54	Any restriction in schl canteen
q55	Anyone check your child lunchbox
q55a	Instruction to provide healthy food
q56i	Tobacco free school board
q56ii	No smoking area
q57	Observed sale of tobacco wothin 100 yards of school
q58	Observed sale of alcohl wothin 75 yards of school
Variable Nmae	Variabe labelling
StudentID	Student idetification
schtype	Type of School
q48_1	Mid day meal
q48_2	Canteen in schl campus
q48_3	Food vendor around schl campus
q48_4	Playground
q48_5	Sports or exercise equipment
q48_6	Other sports facalities
q48_7	Yoga clas
q49	period of physical education in week
q50	Marks for physical education
q51	canteen in school
q52	wht item sold in canteen_aware
q52a_1	Choclates,sweets, candies
q52a_2	Pizza
q52a_3	Burger
q52a_4	Samosa
q52a_5	Puff
q52a_6	Chips, wafer
q52a_7	Fried chaat
q52a_8	French fries
q52a_9	noodles
q52a_10	slads
q52a_11	Rajma rice
q52a_12	Kadhi rice
q52a_13	dal rice
q52a_14	whole fruit
q52a_15	others
q52b_1	tea/coffee
q52b_2	packed juice
q52b_3	packed juice(no added sugar)
q52b_4	carbonated drinks
q52b_5	carbonated drink_unsweetened
q52b_6	fruit beer
q52b_7	water
q52b_8	flavoured milk
q52b_9	lassi
q52b_10	fresh fruit juice
q52b_11	others
q53	Type of food served in canteen
q54	Any restriction in schl canteen
q55	Anyone check your child lunchbox
q55a	Instruction to provide healthy food
q56i	Tobacco free school board
q56ii	No smoking area
q57	Observed sale of tobacco wothin 100 yards of school
q58	Observed sale of alcohl wothin 75 yards of school
Variable Nmae	Variabe labelling
StudentID	Student idetification
schtype	Type of School
q48_1	Mid day meal
q48_2	Canteen in schl campus
q48_3	Food vendor around schl campus
q48_4	Playground
q48_5	Sports or exercise equipment
q48_6	Other sports facalities
q48_7	Yoga clas
q49	period of physical education in week
q50	Marks for physical education
q51	canteen in school
q52	wht item sold in canteen_aware
q52a_1	Choclates,sweets, candies
q52a_2	Pizza
q52a_3	Burger
q52a_4	Samosa
q52a_5	Puff
q52a_6	Chips, wafer
q52a_7	Fried chaat
q52a_8	French fries
q52a_9	noodles
q52a_10	slads
q52a_11	Rajma rice
q52a_12	Kadhi rice
q52a_13	dal rice
q52a_14	whole fruit
q52a_15	others
q52b_1	tea/coffee
q52b_2	packed juice
q52b_3	packed juice(no added sugar)
q52b_4	carbonated drinks
q52b_5	carbonated drink_unsweetened
q52b_6	fruit beer
q52b_7	water
q52b_8	flavoured milk
q52b_9	lassi
q52b_10	fresh fruit juice
q52b_11	others
q53	Type of food served in canteen
q54	Any restriction in schl canteen
q55	Anyone check your child lunchbox
q55a	Instruction to provide healthy food
q56i	Tobacco free school board
q56ii	No smoking area
q57	Observed sale of tobacco wothin 100 yards of school
q58	Observed sale of alcohl wothin 75 yards of school
Variable Nmae	Variabe labelling
StudentID	Student idetification
schtype	Type of School
q48_1	Mid day meal
q48_2	Canteen in schl campus
q48_3	Food vendor around schl campus
q48_4	Playground
q48_5	Sports or exercise equipment
q48_6	Other sports facalities
q48_7	Yoga clas
q49	period of physical education in week
q50	Marks for physical education
q51	canteen in school
q52	wht item sold in canteen_aware
q52a_1	Choclates,sweets, candies
q52a_2	Pizza
q52a_3	Burger
q52a_4	Samosa
q52a_5	Puff
q52a_6	Chips, wafer
q52a_7	Fried chaat
q52a_8	French fries
q52a_9	noodles
q52a_10	slads
q52a_11	Rajma rice
q52a_12	Kadhi rice
q52a_13	dal rice
q52a_14	whole fruit
q52a_15	others
q52b_1	tea/coffee
q52b_2	packed juice
q52b_3	packed juice(no added sugar)
q52b_4	carbonated drinks
q52b_5	carbonated drink_unsweetened
q52b_6	fruit beer
q52b_7	water
q52b_8	flavoured milk
q52b_9	lassi
q52b_10	fresh fruit juice
q52b_11	others
q53	Type of food served in canteen
q54	Any restriction in schl canteen
q55	Anyone check your child lunchbox
q55a	Instruction to provide healthy food
q56i	Tobacco free school board
q56ii	No smoking area
q57	Observed sale of tobacco wothin 100 yards of school
q58	Observed sale of alcohl wothin 75 yards of school
Variable Nmae	Variabe labelling
StudentID	Student idetification
schtype	Type of School
q48_1	Mid day meal
q48_2	Canteen in schl campus
q48_3	Food vendor around schl campus
q48_4	Playground
q48_5	Sports or exercise equipment
q48_6	Other sports facalities
q48_7	Yoga clas
q49	period of physical education in week
q50	Marks for physical education
q51	canteen in school
q52	wht item sold in canteen_aware
q52a_1	Choclates,sweets, candies
q52a_2	Pizza
q52a_3	Burger
q52a_4	Samosa
q52a_5	Puff
q52a_6	Chips, wafer
q52a_7	Fried chaat
q52a_8	French fries
q52a_9	noodles
q52a_10	slads
q52a_11	Rajma rice
q52a_12	Kadhi rice
q52a_13	dal rice
q52a_14	whole fruit
q52a_15	others
q52b_1	tea/coffee
q52b_2	packed juice
q52b_3	packed juice(no added sugar)
q52b_4	carbonated drinks
q52b_5	carbonated drink_unsweetened
q52b_6	fruit beer
q52b_7	water
q52b_8	flavoured milk
q52b_9	lassi
q52b_10	fresh fruit juice
q52b_11	others
q53	Type of food served in canteen
q54	Any restriction in schl canteen
q55	Anyone check your child lunchbox
q55a	Instruction to provide healthy food
q56i	Tobacco free school board
q56ii	No smoking area
q57	Observed sale of tobacco wothin 100 yards of school
q58	Observed sale of alcohl wothin 75 yards of school
Variable Nmae	Variabe labelling
StudentID	Student idetification
schtype	Type of School
q48_1	Mid day meal
q48_2	Canteen in schl campus
q48_3	Food vendor around schl campus
q48_4	Playground
q48_5	Sports or exercise equipment
q48_6	Other sports facalities
q48_7	Yoga clas
q49	period of physical education in week
q50	Marks for physical education
q51	canteen in school
q52	wht item sold in canteen_aware
q52a_1	Choclates,sweets, candies
q52a_2	Pizza
q52a_3	Burger
q52a_4	Samosa
q52a_5	Puff
q52a_6	Chips, wafer
q52a_7	Fried chaat
q52a_8	French fries
q52a_9	noodles
q52a_10	slads
q52a_11	Rajma rice
q52a_12	Kadhi rice
q52a_13	dal rice
q52a_14	whole fruit
q52a_15	others
q52b_1	tea/coffee
q52b_2	packed juice
q52b_3	packed juice(no added sugar)
q52b_4	carbonated drinks
q52b_5	carbonated drink_unsweetened
q52b_6	fruit beer
q52b_7	water
q52b_8	flavoured milk
q52b_9	lassi
q52b_10	fresh fruit juice
q52b_11	others
q53	Type of food served in canteen
q54	Any restriction in schl canteen
q55	Anyone check your child lunchbox
q55a	Instruction to provide healthy food
q56i	Tobacco free school board
q56ii	No smoking area
q57	Observed sale of tobacco wothin 100 yards of school
q58	Observed sale of alcohl wothin 75 yards of school
Variable Nmae	Variabe labelling
StudentID	Student idetification
schtype	Type of School
q48_1	Mid day meal
q48_2	Canteen in schl campus
q48_3	Food vendor around schl campus
q48_4	Playground
q48_5	Sports or exercise equipment
q48_6	Other sports facalities
q48_7	Yoga clas
q49	period of physical education in week
q50	Marks for physical education
q51	canteen in school
q52	wht item sold in canteen_aware
q52a_1	Choclates,sweets, candies
q52a_2	Pizza
q52a_3	Burger
q52a_4	Samosa
q52a_5	Puff
q52a_6	Chips, wafer
q52a_7	Fried chaat
q52a_8	French fries
q52a_9	noodles
q52a_10	slads
q52a_11	Rajma rice
q52a_12	Kadhi rice
q52a_13	dal rice
q52a_14	whole fruit
q52a_15	others
q52b_1	tea/coffee
q52b_2	packed juice
q52b_3	packed juice(no added sugar)
q52b_4	carbonated drinks
q52b_5	carbonated drink_unsweetened
q52b_6	fruit beer
q52b_7	water
q52b_8	flavoured milk
q52b_9	lassi
q52b_10	fresh fruit juice
q52b_11	others
q53	Type of food served in canteen
q54	Any restriction in schl canteen
q55	Anyone check your child lunchbox
q55a	Instruction to provide healthy food
q56i	Tobacco free school board
q56ii	No smoking area
q57	Observed sale of tobacco wothin 100 yards of school
q58	Observed sale of alcohl wothin 75 yards of school
Variable Nmae	Variabe labelling
StudentID	Student idetification
schtype	Type of School
q48_1	Mid day meal
q48_2	Canteen in schl campus
q48_3	Food vendor around schl campus
q48_4	Playground
q48_5	Sports or exercise equipment
q48_6	Other sports facalities
q48_7	Yoga clas
q49	period of physical education in week
q50	Marks for physical education
q51	canteen in school
q52	wht item sold in canteen_aware
q52a_1	Choclates,sweets, candies
q52a_2	Pizza
q52a_3	Burger
q52a_4	Samosa
q52a_5	Puff
q52a_6	Chips, wafer
q52a_7	Fried chaat
q52a_8	French fries
q52a_9	noodles
q52a_10	slads
q52a_11	Rajma rice
q52a_12	Kadhi rice
q52a_13	dal rice
q52a_14	whole fruit
q52a_15	others
q52b_1	tea/coffee
q52b_2	packed juice
q52b_3	packed juice(no added sugar)
q52b_4	carbonated drinks
q52b_5	carbonated drink_unsweetened
q52b_6	fruit beer
q52b_7	water
q52b_8	flavoured milk
q52b_9	lassi
q52b_10	fresh fruit juice
q52b_11	others
q53	Type of food served in canteen
q54	Any restriction in schl canteen
q55	Anyone check your child lunchbox
q55a	Instruction to provide healthy food
q56i	Tobacco free school board
q56ii	No smoking area
q57	Observed sale of tobacco wothin 100 yards of school
q58	Observed sale of alcohl wothin 75 yards of school
Variable Nmae	Variabe labelling
StudentID	Student idetification
schtype	Type of School
q48_1	Mid day meal
q48_2	Canteen in schl campus
q48_3	Food vendor around schl campus
q48_4	Playground
q48_5	Sports or exercise equipment
q48_6	Other sports facalities
q48_7	Yoga clas
q49	period of physical education in week
q50	Marks for physical education
q51	canteen in school
q52	wht item sold in canteen_aware
q52a_1	Choclates,sweets, candies
q52a_2	Pizza
q52a_3	Burger
q52a_4	Samosa
q52a_5	Puff
q52a_6	Chips, wafer
q52a_7	Fried chaat
q52a_8	French fries
q52a_9	noodles
q52a_10	slads
q52a_11	Rajma rice
q52a_12	Kadhi rice
q52a_13	dal rice
q52a_14	whole fruit
q52a_15	others
q52b_1	tea/coffee
q52b_2	packed juice
q52b_3	packed juice(no added sugar)
q52b_4	carbonated drinks
q52b_5	carbonated drink_unsweetened
q52b_6	fruit beer
q52b_7	water
q52b_8	flavoured milk
q52b_9	lassi
q52b_10	fresh fruit juice
q52b_11	others
q53	Type of food served in canteen
q54	Any restriction in schl canteen
q55	Anyone check your child lunchbox
q55a	Instruction to provide healthy food
q56i	Tobacco free school board
q56ii	No smoking area
q57	Observed sale of tobacco wothin 100 yards of school
q58	Observed sale of alcohl wothin 75 yards of school
Variable Nmae	Variabe labelling
StudentID	Student idetification
schtype	Type of School
q48_1	Mid day meal
q48_2	Canteen in schl campus
q48_3	Food vendor around schl campus
q48_4	Playground
q48_5	Sports or exercise equipment
q48_6	Other sports facalities
q48_7	Yoga clas
q49	period of physical education in week
q50	Marks for physical education
q51	canteen in school
q52	wht item sold in canteen_aware
q52a_1	Choclates,sweets, candies
q52a_2	Pizza
q52a_3	Burger
q52a_4	Samosa
q52a_5	Puff
q52a_6	Chips, wafer
q52a_7	Fried chaat
q52a_8	French fries
q52a_9	noodles
q52a_10	slads
q52a_11	Rajma rice
q52a_12	Kadhi rice
q52a_13	dal rice
q52a_14	whole fruit
q52a_15	others
q52b_1	tea/coffee
q52b_2	packed juice
q52b_3	packed juice(no added sugar)
q52b_4	carbonated drinks
q52b_5	carbonated drink_unsweetened
q52b_6	fruit beer
q52b_7	water
q52b_8	flavoured milk
q52b_9	lassi
q52b_10	fresh fruit juice
q52b_11	others
q53	Type of food served in canteen
q54	Any restriction in schl canteen
q55	Anyone check your child lunchbox
q55a	Instruction to provide healthy food
q56i	Tobacco free school board
q56ii	No smoking area
q57	Observed sale of tobacco wothin 100 yards of school
q58	Observed sale of alcohl wothin 75 yards of school
Variable Nmae	Variabe labelling
StudentID	Student idetification
schtype	Type of School
q48_1	Mid day meal
q48_2	Canteen in schl campus
q48_3	Food vendor around schl campus
q48_4	Playground
q48_5	Sports or exercise equipment
q48_6	Other sports facalities
q48_7	Yoga clas
q49	period of physical education in week
q50	Marks for physical education
q51	canteen in school
q52	wht item sold in canteen_aware
q52a_1	Choclates,sweets, candies
q52a_2	Pizza
q52a_3	Burger
q52a_4	Samosa
q52a_5	Puff
q52a_6	Chips, wafer
q52a_7	Fried chaat
q52a_8	French fries
q52a_9	noodles
q52a_10	slads
q52a_11	Rajma rice
q52a_12	Kadhi rice
q52a_13	dal rice
q52a_14	whole fruit
q52a_15	others
q52b_1	tea/coffee
q52b_2	packed juice
q52b_3	packed juice(no added sugar)
q52b_4	carbonated drinks
q52b_5	carbonated drink_unsweetened
q52b_6	fruit beer
q52b_7	water
q52b_8	flavoured milk
q52b_9	lassi
q52b_10	fresh fruit juice
q52b_11	others
q53	Type of food served in canteen
q54	Any restriction in schl canteen
q55	Anyone check your child lunchbox
q55a	Instruction to provide healthy food
q56i	Tobacco free school board
q56ii	No smoking area
q57	Observed sale of tobacco wothin 100 yards of school
q58	Observed sale of alcohl wothin 75 yards of school
Variable Nmae	Variabe labelling
StudentID	Student idetification
schtype	Type of School
q48_1	Mid day meal
q48_2	Canteen in schl campus
q48_3	Food vendor around schl campus
q48_4	Playground
q48_5	Sports or exercise equipment
q48_6	Other sports facalities
q48_7	Yoga clas
q49	period of physical education in week
q50	Marks for physical education
q51	canteen in school
q52	wht item sold in canteen_aware
q52a_1	Choclates,sweets, candies
q52a_2	Pizza
q52a_3	Burger
q52a_4	Samosa
q52a_5	Puff
q52a_6	Chips, wafer
q52a_7	Fried chaat
q52a_8	French fries
q52a_9	noodles
q52a_10	slads
q52a_11	Rajma rice
q52a_12	Kadhi rice
q52a_13	dal rice
q52a_14	whole fruit
q52a_15	others
q52b_1	tea/coffee
q52b_2	packed juice
q52b_3	packed juice(no added sugar)
q52b_4	carbonated drinks
q52b_5	carbonated drink_unsweetened
q52b_6	fruit beer
q52b_7	water
q52b_8	flavoured milk
q52b_9	lassi
q52b_10	fresh fruit juice
q52b_11	others
q53	Type of food served in canteen
q54	Any restriction in schl canteen
q55	Anyone check your child lunchbox
q55a	Instruction to provide healthy food
q56i	Tobacco free school board
q56ii	No smoking area
q57	Observed sale of tobacco wothin 100 yards of school
q58	Observed sale of alcohl wothin 75 yards of school
Variable Nmae	Variabe labelling
StudentID	Student idetification
schtype	Type of School
q48_1	Mid day meal
q48_2	Canteen in schl campus
q48_3	Food vendor around schl campus
q48_4	Playground
q48_5	Sports or exercise equipment
q48_6	Other sports facalities
q48_7	Yoga clas
q49	period of physical education in week
q50	Marks for physical education
q51	canteen in school
q52	wht item sold in canteen_aware
q52a_1	Choclates,sweets, candies
q52a_2	Pizza
q52a_3	Burger
q52a_4	Samosa
q52a_5	Puff
q52a_6	Chips, wafer
q52a_7	Fried chaat
q52a_8	French fries
q52a_9	noodles
q52a_10	slads
q52a_11	Rajma rice
q52a_12	Kadhi rice
q52a_13	dal rice
q52a_14	whole fruit
q52a_15	others
q52b_1	tea/coffee
q52b_2	packed juice
q52b_3	packed juice(no added sugar)
[truncated: 10,288 more rows]
