# Supplementary material for: School policies, built environment and practices for non-communicable disease (NCD) prevention and control in schools of Delhi, India
Source: PLoS One. 2019 Apr 18;14(4):e0215365. doi: 10.1371/journal.pone.0215365 (PMC6472740; doi:10.1371/journal.pone.0215365)
Supplement: S2 File — (ZIP) [file pone.0215365.s002.zip › Data sets(de-identifier)/SS.xls]

## Sheet: Data_Student survey_grade 11
StudentID	schtype	q73_1	q73_2	q73_3	q73_4	q73_5	q73_6	q73_7	q74	q75	q76	q77	q77a_1	q77a_2	q77a_3	q77a_4	q77a_5	q77a_6	q77a_7	q77a_8	q77a_9	q77a_10	q77a_11	q77a_12	q77a_13	q77a_14	q77a_15	q77b_1	q77b_2	q77b_3	q77b_4	q77b_5	q77b_6	q77b_7	q77b_8	q77b_9	q77b_10	q77b_11	q78	q79	q80	q80a	q81_1	q81_2	q82	q83
10111101	1	2	1	1	1	1	1	1	3	1	1	1	1	2	1	1	1	2	2	2	2	2	1	2	2	2	2	1	1	2	1	2	2	1	2	2	2	2	2	3	2	1	1	1	1	2
10111102	1	2	1	2	1	1	2	2	3	1	1	1	1	2	2	1	1	1	2	2	2	2	1	2	2	2	2	1	1	2	1	2	2	1	2	2	2	2	4	9	2		9	9	2	2
10111103	1	2	1	2	1	1	1	2	3	1	1	1	1	2	1	1	1	1	2	2	1	2	1	1	2	2	2	1	1	2	1	2	2	1	2	2	2	2	4	9	2	2	1	2	2	2
10111104	1	2	1	2	1	1	1	2	3	1	1	1	2	2	1	1	1	1	2	2	1	2	1	2	2	2	2	1	2	2	2	2	2	1	2	2	2	2	4	3	2		2	2	2	1
10111105	1	2	2	2	2	1	2	2	3	1	1	1	1	2	2	1	1	1	2	2	1	2	1	1	2	2	2	1	1	2	2	2	2	2	2	2	1	2	3	3	2	2	1	1	1	1
10111106	1	2	1	2	2	2	2	2	2	1	1	1	1	2	1	1	1	1	2	1	1	2	1	2	2	2	2	1	1	2	1	2	2	1	2	1	2	2	3	3	2		2	1	1	1
10111107	1	2	2	2	1	1	1	1	3	1	1	1	1	2	1	1	1	2	2	2	1	2	2	2	2	2	2	2	1	2	1	2	2	1	2	2	2	2	4	3	2		2	2	1	2
10111108	1	2	1	2	1	1	1	2	3	1	1	1	1	2	1	1	1	1	2	2	1	2	1	1	2	2	2	1	1	2	1	2	2	1	2	2	2	2	9	9	2		2	2	2	2
10111109	1	2	1	2	1	1	2	2	3	1	1	1	1	2	1	1	1	2	2	2	1	2	1	2	2	2	1	1	1	2	1	1	2	1	2	2	2	2	3	3	2	2	2	2	1	2
10111110	1	2	1	2	1	2	1	2	3	1	1	1	1	2	1	1	1	1	2	2	2	2	2	2	2	2	2	2	1	2	1	2	2	1	2	2	2	2	4	3	2		2	2	2	2
10111111	1	2	1	2	1	1	1	2	3	1	1	1	1	2	2	1	1	2	2	2	2	2	1	2	2	2	2	2	2	2	1	2	2	1	2	2	2	2	4	2	2		2	1	2	2
10111112	1	2	1	2	1	2	2	1	3	1	1	1	1	2	1	1	1	1	2	2	2	2	1	2	2	2	2	1	1	1	1	2	2	1	2	2	2	2	4	9	1	1	1	1	2	1
10111113	1	2	2	2	1	2	2	2	3		1	1	1	2	1	1	2	2	2	2	2	2	2	2	2	2	2	2	2	2	1	2	2	1	2	2	2	2	3	9	2	2	1	2	2	2
10111114	1	2	1	2	2	2	2	2	3	1	1	1	2	2	1	1	1	2	2	2	2	2	2	2	2	2	2	2	2	2	1	2	2	1	2	2	2	2	4	9	2	2	9	9	2	2
10111115	1	2	1	1	1	1	2	2	3	1	1	1	1	2	2	1	1	1	2	2	2	2	2	2	2	2	1	2	1	2	2	2	2	1	2	2	2	2	3	2	2		2	2	1	1
10111116	1	1	2	2	2	2	2	2	1	1		3	1	1	1	1	1	1	1	1	1	1	1	1	1	1	1	1	1	1	1	1	1	1	1	1	1	1		3	2	2	9	9	2	2
10111117	1	1	2	2	2	2	2	2	3	1		1	1	2	2	1	1	1	2	2	1	2	2	2	2	2	2	1	1	2	1	2	2	1	2	2	2	2	4	2	2	1	9	9	2	2
10111118	1	1	2	2	2	2	2	2	3			1	1	2	2	2	1	1	2	2	1	2	1	2	2	2	2	2	1	2	2	2	2	1	2	2	2	2				1			2	2
10111119	1	2	1	2	2	2	2	2	3	1	1	1	2	2	1	2	2	1	2	1	1	2	2	2	2	2	2	2	1	2	2	2	2	1	2	2	1	2	4	9	2		1	1	2	2
10111121	1	2	1	2	1	2	2	2	3	1	1	1	1	2	1	1	1	1	2	2	1	2	1	2	2	2	1	2	1	2	1	2	2	1	2	2	2	2	3	3	2		2	2	1	1
10111122	1	2	1	2	2	2	2	2	3	1	1	1	1	2	1	1	1	1	2	2	1	2	1	2	2	2	2	1	1	1	2	2	2	1	2	2	1	2	4	1	2	1	9	9	2	2
10111123	1	2	1	2	1	1	1	2	3	1	1	1	1	2	1	1	1	1	2	2	1	2	2	2	2	2	2	1	1	1	1	2	2	1	2	2	2	2	3	3	2	1	1	2	1	2
10111125	1	2	1	1	1	1	1	2	3	1	1	1	1	2	1	1	1	1	2	2	1	2	1	2	2	2	2	2	1	2	1	2	2	1	2	2	2	2		3	2		2	2	2	2
10111126	1	2	2	2	2	2	2	2	1			3	1	2	1	2	2	2	1	2	1	2	2	2	2	2	2	2	2	2	2	2	2	2	2	2	2	1	1	1	1	1	1	1	1	2
10111127	1	2	1	2	2	1	1	2	3	1		1	1	2	1	1	1	1	1	2	1	2	1	2	2	2	2	2	2	1	2	2	2	2	2	2	2	2	3	3	2	2	2	2	2	2
10111128	1	1	2	1	2	1	2	2	3	2	2	1	1	2	1	1	1	1	2	2	2	2	1	1	1	2	2	1	1	1	1	2	2	1	2	2	2	2	2	2	2	1	2	2	2	1
10111129	1	2	1	2	2	2	2	2	2	1	1	1	2	2	1	1	1	1	2	2	2	2	1	1	1	2	2	2	2	2	1	2	2	1	2	2	2	2	4	3	2		2	2	1	1
10111130	1	2	1	2	2	1	2	2	2	2	2	2	1	1	1	1	2	2	2	2	2	2	2	2	2	2	2	1	1	1	2	2	2	2	2	2	2	2
10111132	1	2	1	2	1	2	2	2	3	2	1	1	1	2	1	1	1	1	2	2	1	2	1	1	2	2	2	1	1	2	1	2	2	2	2	2	2	2	3	9	2		2	2	1	2
10111134	1	2	2	2	2	2	2	2					2	2	2	2	2	2	2	2	2	2	2	2	2	2	2	2	2	2	2	2	2	2	2	2	2	2
10111137	1	1	2	2	1	1	1	1	3	1	1	1	1	2	1	1	1	1	2	2	2	2	2	2	2	2	2	1	1	2	1	2	2	1	2	2	2	2	4	2	2	2	9	1	2	2
10111141	1	2	1	2	2	2	2	2	3	1	1	1	1	2	1	1	1	1	2	2	1	2	1	1	2	2	2	1	1	1	1	1	2	1	2	2	2	2	4	3	2		2	1	2	2
10111142	1	2	1	2	2	2	2	2	3	1	1	1	1	2	2	1	1	1	2	2	2	2	1	1	2	2	2	1	1	2	1	2	2	1	2	2	2	2	3	2	2		2	2	2	2
10111143	1	2	1	2	1	1	1	2	2	1	1	1	1	2	1	1	1	1	2	2	1	2	1	1	1	2	2	2	1	2	1	2	2	1	2	2	2	2	4	9	2	2	9	9	1	2
10111145	1	2	1	2	2	2	2	2	3	1	1	1	1	2	1	1	1	1	2	2	1	2	1	1	2	2	1	2	1	2	2	2	2	1	2	2	2	2	3	3	2		2	2	1	1
10211101	1	1	2	2	2	2	2	1	2	1	2	3	2	2	2	2	2	2	2	2	2	2	2	2	2	2	2	2	2	2	2	2	2	2	2	2	2	2	1	1	1	1	1	1	1	2
10211102	1	2	2	2	2	2	2	1	2	1		3	2	2	2	2	2	2	2	2	2	2	2	2	2	2	2	2	2	2	2	2	2	2	2	2	2	2		1	2	1	2	9	2	2
10211103	1	2	2	2	2	2	2	1	4		2	3	2	2	2	2	2	2	2	2	2	2	2	2	2	2	2	2	2	2	2	2	2	2	2	2	2	2	1	1	2		1	1	2	2
10211105	1	2	2	2	1	2	2	1	3		2	3	2	2	2	2	2	2	2	2	2	2	2	2	2	2	2	2	2	2	2	2	2	2	2	2	2	2	4	3	2	1	9	2	2	2
10211106	1	2	1	2	2	2	2	2	1	1	2	3	2	2	2	2	2	2	2	2	2	2	2	2	2	2	2	2	2	2	2	2	2	2	2	2	2	2	2	1	2	2	9	2	2	2
10211108	1	2	2	2	2	2	2	1	3	1	2	3	2	2	2	2	2	2	2	2	2	2	2	2	2	2	2	2	2	2	2	2	2	2	2	2	2	2	1	1	2		2	2	1	2
10211109	1	2	2	1	2	2	2	2	2	2	2		2	2	2	2	2	2	2	2	2	2	2	2	2	2	2	2	2	2	2	2	2	2	2	2	2	2			2	2	9	1	1	2
10211110	1	2	2	2	1	2	2	1	3	1	2	2	2	2	2	2	2	2	2	2	2	2	2	2	2	2	2	1	2	2	2	2	2	2	2	2	2	2	4	3	2	1	1	2	2	2
10211111	1	2	2	2	2	1	2	2	2	1	2	3	2	2	2	2	2	2	2	2	2	2	2	2	2	2	2	2	2	2	2	2	2	2	2	2	2	2	1	1	2	1	9	9	2	2
10211112	1	2	2	2	2	1	1	2	3	1	2	3	2	2	2	2	2	2	2	2	2	2	2	2	2	2	2	2	2	2	2	2	2	2	2	2	2	2	1	1	2		2	2	1	1
10211113	1	2	2	2	1	2	2	2	2	1	2	3	2	2	2	2	2	2	2	2	2	2	2	2	2	2	2	2	2	2	2	2	2	2	2	2	2	2	1	1	2		2		2	2
10211114	1	2	2	2	2	1	2	2	4	1	2	3	2	2	2	2	2	2	2	2	2	2	2	2	2	2	2	2	2	2	2	2	2	2	2	2	2	2	1	1	2		2	9	2	2
10211115	1	2	2	2	2	2	2	1	2	2	2	3	2	2	2	2	2	2	2	2	2	2	2	2	2	2	2	2	2	2	2	2	2	2	2	2	2	2	1	1	2	1	9	9	1	1
10211116	1	2	2	2	2	2	2	1	4	1	2	3	2	2	2	2	2	2	2	2	2	2	2	2	2	2	2	2	2	2	2	2	2	2	2	2	2	2	1	1	2	1	9	2	2	1
10211117	1	2	2	2	2	1	2	2	2	2	2	3	2	2	2	2	2	2	2	2	2	2	2	2	2	2	2	2	2	2	2	2	2	2	2	2	2	2	1	1	2		2	2	1	1
10211118	1	2	2	2	2	2	2	1	2	1	2	3	2	2	2	2	2	2	2	2	2	2	2	2	2	2	2	2	2	2	2	2	2	2	2	2	2	2	1	1	2	1	9	1	2	2
10211119	1	2	2	2	2	2	2	1	2	1	2	3	2	2	2	2	2	2	2	2	2	2	2	2	2	2	2	2	2	2	2	2	2	2	2	2	2	2	1	1	2	1	2	1	1	1
10211120	1	2	2	2	2	2	2	1	3	1	2	3	2	2	2	2	2	2	2	2	2	2	2	2	2	2	2	2	2	2	2	2	2	2	2	2	2	2	1	1	2	2	9	9	2	2
10211122	1	2	2	2	1	2	2	2	2	1	2	3	2	2	2	2	2	2	2	2	2	2	2	2	2	2	2	2	2	2	2	2	2	2	2	2	2	2	1	1	2	2	2	2	2	2
10211124	1	1	2	2	2	2	2	1	2	1	2	3	2	2	2	2	2	2	2	2	2	2	2	2	2	2	2	2	2	2	2	2	2	2	2	2	2	2	1	1	2		2	2	1	2
10211125	1	2	2	2	1	2	1	1	4	2	2	3	2	2	2	2	2	2	2	2	2	2	2	2	2	2	2	2	2	2	2	2	2	2	2	2	2	2	1	1	2	1	1	2	1	2
10211126	1	2	2	2	2	2	1	1	2	1	2	3	2	2	2	2	2	2	2	2	2	2	2	2	2	2	2	2	2	2	2	2	2	2	2	2	2	2	1	1	2		9	2	1	2
10211127	1	2	2	2	1	1	1	1	4	1	2	3	2	2	2	2	2	2	2	2	2	2	2	2	2	2	2	2	2	2	2	2	2	2	2	2	2	2	1	1	2	1	9	1	1	2
10211128	1	2	2	1	2	2	2	2	2	2	2		2	2	2	2	2	2	2	2	2	2	2	2	2	2	2	2	2	2	2	2	2	2	2	2	2	2			2	2	9	1	1	2
10211129	1	2	2	2	1	2	1	1	2	2	2	3	2	2	2	2	2	2	2	2	2	2	2	2	2	2	2	2	2	2	2	2	2	2	2	2	2	2	9	1	2	1	2	9	1	2
10211130	1	1	2	2	2	2	2	1	2	1	2	3	2	2	2	2	2	2	2	2	2	2	2	2	2	2	2	2	2	2	2	2	2	2	2	2	2	2	1	1	2		2	2	2	2
10211131	1	2	2	2	2	1	2	2	4	1	2	3	2	2	2	2	2	2	2	2	2	2	2	2	2	2	2	2	2	2	2	2	2	2	2	2	2	2	1	1	2		2	9	1	2
10211133	1	2	2	2	2	2	2	1	2	1	2	3	2	2	2	2	2	2	2	2	2	2	2	2	2	2	2	2	2	2	2	2	2	2	2	2	2	2	1	1	2	1	2	9	2	1
10311101	1	1	1	2	1	1	1	1	2	1	1	1	2	2	2	1	1	2	2	2	1	2	1	1	2	2	2	2	1	2	2	2	2	2	2	2	2	2	4	2	2		2	1	2	2
10311102	1	2	1	2	1	1	1	2	2	1	1	1	2	2	2	2	1	2	2	2	1	2	2	2	2	2	2	2	1	1	2	2	2	1	2	2	2	2	2	2	2	2	2	2	2	1
10311103	1	2	1	2	1	2	2	2	3	1	1	1	2	2	2	1	1	2	2	2	1	2	2	2	2	2	2	2	1	2	2	2	2	2	2	2	2	2	3	2	2		2	2	1	1
10311104	1	1	1	1	1	1	1	1	3	1	1	1	2	2	2	2	1	2	2	2	1	2	2	2	2	2	2	1	1	1	1	2	2	1	1	1	1	1	4	2	2		1	9	2	2
10311105	1	2	1	2	2	2	2	2	3	1	1	1	2	2	2	1	2	2	2	2	1	2	2	2	2	2	2	2	2	2	2	2	2	2	2	2	2	2	4	2		2	1	2	1	1
10311106	1	2	1	2	2	2	2	2	2	2	1	1	2	2	2	1	1	2	2	2	2	2	2	2	2	2	1	2	1	2	2	2	2	2	2	2	2	2	4	2	2	1	2	2	2	2
10311107	1	1	2	2	2	2	2	2	1	1	1	1	1	1	1	2	2	2	1	1	2	2	1	1	1	2	2	1	2	1	2	2	2	1	2	1	2	2	3	1	1	1	1	1	1	1
10311108	1	2	2	1	2	2	2	2	3	1	1	1	2	2	2	2	1	2	2	2	2	2	2	2	2	2	2	2	1	2	2	2	2	2	2	2	2	2	3	9	2	2	9	2	2	2
10311109	1	2	1	2	1	1	1	1	4	2	1	1	1	2	1	2	1	2	2	2	1	2	1	2	2	2	2	1	2	2	1	2	2	1	1	2	2	2	3	3	2		2	2	1	2
10311110	1	2	1	2	1	2	1	2	2	1	1	1	2	2	2	1	2	2	1	2	2	1	2	1	2	1	1	1	1	2	2	1	2	1	1	2	2	2		2		1	9		1	1
10311112	1	1	2	2	2	2	2	2	3	1	1	1	2	2	2	1	1	2	2	2	2	2	2	2	2	2	2	2	2	2	2	2	2	2	2	2	2	2	3	3	2	2	2	2	2	2
10311113	1	2	1	2	1	1	1	2	3	1	1	1	2	2	2	1	1	2	2	2	1	2	1	2	2	2	2	2	1	2	2	2	2	2	2	2	2	2	4	3	2	1	2	2	1	1
10311114	1	2	1	2	2	2	2	2	1	1	1	1	1	2	1	1	2	2	2	1	1	2	1	2	2	1	2	1	1	2	2	2	2	1	1	2	2	2	4	3		1	9	9	1	2
10311115	1	2	1	2	2	2	2	2	3	1	1	1	1	2	1	2	2	2	2	2	2	2	1	2	2	2	2	1	1	2	2	2	2	2	1	2	2	2	2	2	2	2	2	2	2	2
10311116	1	2	1	2	1	1	1	1	2	1	1	1	2	2	2	2	1	2	2	2	1	2	2	2	2	2	2	2	2	2	2	2	2	2	2	2	2	1	3	2	2		1	1	2	2
10311118	1	2	1	2	2	1	2	2	3	1	1	1	2	2	2	2	1	1	1	2	1	2	2	2	2	2	2	2	1	2	2	2	2	2	2	2	2	2	4	2	2	2	2	2	2	2
10311119	1	1	1	1	1	1	1	1	2	1	1	1	2	2	2	1	1	2	2	2	1	2	1	2	2	2	2	2	2	2	2	2	2	2	2	2	2	2	4	2	2			2	2	2
10311120	1	2	2	1	2	2	2	2	3	1	1	1	2	2	2	2	1	2	2	2	2	2	2	2	2	2	2	2	2	2	2	2	2	2	2	2	2	1	4	2	2		2	2	1	2
10311121	1	2	1	2	1	2	1	2	2	1	1	1	2	2	2	2	1	2	2	2	2	2	2	2	2	2	1	2	2	2	2	2	2	2	2	2	2	2	3	2	2	2	2	2	2	2
10311122	1	2	1	2	2	2	2	2	3	2	1	1	2	2	2	1	1	2	2	1	1	2	2	2	2	2	2	2	2	2	2	2	2	2	2	2	1	2	4	2	2	2	9	1	1	2
10311123	1	2	2	1	1	1	1	2	3	1	1	1	2	2	2	1	1	2	2	2	1	2	2	2	2	2	2	2	1	2	2	2	2	2	2	2	2	2	4	3	2	1	1	1	2	2
10311124	1	2	2	2	2	2	2	2				1	2	2	2	2	2	2	2	2	2	2	2	2	2	2	2	2	1	2	2	2	2	2	2	2	2	2	3	3	2	2	2	2	1	2
10311125	1	2	1	1	2	2	2	2	3	1	1	1	2	2	2	2	2	2	2	2	2	2	2	2	2	2	2	2	1	2	2	2	2	2	2	2	2	2	9	9	2	1	9	1	1	2
10311126	1	2	1	2	1	1	2	2	3	1	1	1	2	2	2	2	1	2	2	2	2	2	2	2	2	2	1	2	2	2	2	2	2	2	2	2	2	1	4	9	2		9	9	2	2
10311127	1	2	1	2	2	2	2	2	3	1	1	1	2	2	2	1	1	2	2	2	2	2	2	2	2	2	2	2	2	1	2	2	2	2	2	2	1	2	4	2	2	2	2	1	1	2
10311128	1	2	1	2	1	2	2	2	1	1	1	1	2	2	2	2	1	2	2	2	2	2	2	2	2	2	2	2	2	2	2	2	2	2	2	2	2	2	3	2	2	2	2	2	1	1
10311129	1	1	1	2	1	1	2	2	4	1	1	1	1	2	2	1	1	1	2	2	1	2	1	2	2	2	2	2	2	2	2	2	2	2	2	2	1	2	4	2	2	2	2	2	2	2
10311130	1	2	2	2	1	2	2	2	3	1	1	1	2	2	2	1	1	2	2	2	1	2	2	2	2	2	2	2	1	2	2	2	2	2	2	2	2	2	3	2	2		9	9	1	2
10311131	1	2	1	2	1	1	1	2	3	1	1	1	2	2	2	2	1	2	2	2	1	2	2	2	2	2	2	2	1	2	2	2	2	2	2	2	2	2	4	2	2		1	9	2	2
10311132	1	1	2	2	2	2	2	2	1	1	1	1	2	2	2	2	2	2	2	2	2	2	2	2	2	2	1	2	2	2	2	2	2	2	2	2	2	1	1	3	1	2	2	2	2	2
10311133	1	2	1	2	1	1	1	1	3	1	1	1	2	2	2	2	1	2	2	2	2	2	2	2	2	2	1	2	2	2	2	2	2	2	2	2	2	2	3	9	2		9	1	2	2
10311134	1	1	1	2	1	1	2	2	4	1	1	1	1	2	2	1	1	1	2	2	1	2	1	2	2	2	2	2	2	2	2	2	2	2	2	2	1	2	4	2	2	2	2	2	2	2
10311135	1	2	2	2	2	1	2	2	1	1	2	1	2	2	2	2	2	2	2	2	2	2	2	2	2	2	1	2	2	2	2	2	2	2	2	2	2	2	3	1	2	2	9	2	1	2
10311136	1	2	2	2	1	1	1	2	3	1	1	1	2	2	1	1	1	2	2	2	1	2	1	2	2	2	2	2	2	2	2	2	2	2	2	2	2	2	3	2	2		2	1	2	2
10311137	1	2	2	2	2	1	2	2	2	1	1	1	2	2	2	2	1	2	2	2	1	2	2	2	2	2	2	2	1	2	2	2	2	2	2	2	2	2	4	2	2		1	1	2	2
10311138	1	2	1	2	1	1	1	1	3	1	1	1	2	2	2	2	2	2	2	2	2	1	1	1	1	1	2	1	1	1	1	1	1	1	1	1	2	2	4	3	2	2	1	1	1	2
10311139	1	2	2	2	1	2	2	2	3	1	1	1	2	2	2	2	1	2	2	2	2	2	2	2	2	2	2	2	2	2	2	2	2	2	2	2	2	2	3	3	2		2	1	1	2
10311140	1	2	1	2	1	1	2	2	3	2	1	1	2	2	2	1	1	2	2	2	2	2	2	2	2	2	2	2	2	2	2	2	2	2	2	2	2	2	3	2	2		1	1	1	2
10311141	1	2	1	2	1	1	2	2	2	1	1	1	2	2	2	2	1	2	2	2	1	2	2	2	2	2	1	2	2	2	2	2	2	2	2	2	2	1	3	2	2		1	1	2	2
10311142	1	2	1	2	1	1	1	1	3	1	1	1	2	2	2	2	1	2	2	2	1	2	2	2	2	2	2	2	2	2	1	2	2	2	2	2	2	2	3	2	2	1	1	1	2	2
10311143	1	2	1	2	2	2	2	1	3	1	1	1	2	2	2	2	1	2	1	1	1	2	2	2	2	2	2	2	1	2	2	2	2	2	2	2	2	2	3	2	2	2	2	2	1	1
10311144	1	2	1	2	1	1	1	2	3	1	1	1	2	2	2	2	1	2	2	2	1	2	2	2	2	2	2	2	1	2	2	2	2	2	2	2	2	2	4	2	2		1	9	2	2
10311145	1	2	1	2	1	1	1	2	3	1	1	1	1	2	1	2	1	2	2	2	2	2	1	2	2	2	2	1	1	2	1	2	2	1	1	2	2	2	4	3	2	2	2	2	1	2
10311146	1	1	2	2	2	2	2	2	1	2	2	1	1	2	1	2	1	2	2	1	2	2	1	2	2	2	2	1	1	1	2	2	2	2	2	2	2	2	4	3	1	2	9	9	1	2
10311147	1	1	2	2	1	2	2	2	2	1	1	1	2	2	2	1	1	2	2	2	2	2	1	1	2	2	2	2	1	1	2	2	2	2	2	2	2	2	4	9	2	2	9	9
10311148	1	2	2	2	1	2	2	2	3	1	1	1	2	2	2	1	1	2	2	2	1	2	2	2	2	2	1	2	1	2	2	2	2	2	2	2	2	2	4	3	2			2	2	2
10411101	1	2	1	2	1	2	1	2	2	1	1	1	1	2	2	2	1	1	2	2	2	2	2	2	2	2	2	2	1	2	1	2	2	2	2	2	2	2	3	3	2		9	1	1	2
10411102	1	2	1	1	1	2	2	2	2	2	1	1	1	1	1	1	1	1	2	2	2	2	2	2	2	2	2	2	1	2	2	2	2	1	1	2	2	2	9	9	2		2	2	2	2
10411103	1	2	1	2	2	2	2	2	2	2	1	1	2	2	2	2	1	2	2	2	2	2	2	2	2	2	2	2	2	1	2	2	2	2	2	2	2	2	4	2	2				2	2
10411104	1	2	1	2	1	2	2	2	1	2	1	2	2	2	2	1	2	1	2	2	2	2	2	2	2	2	2	2	1	1	2	2	2	2	2	2	2	2	4	3	2		2	2	1	1
10411105	1	2	1	2	1	1	2	1	1	1	1	1	1	1	1	1	1	1	1	2	2	2	2	2	2	2	2	2	1	1	1	2	2	2	1	2	2	2	4	9	2		2	1	2	2
10411106	1	1	2	2	2	2	2	2	1	1	1	3	1	1	1	1	1	1	2	2	2	2	2	2	2	2	2	2	1	1	1	1	2	1	2	2	2	2	4	3	2		2	2	2	2
10411108	1	2	1	1	1	2	1	2	2	1	1	2	1	1	1	1	1	1	2	2	2	2	2	2	2	2	2	2	1	2	2	2	2	1	1	2	1	2	4	9	2	2	2	2	2	2
10411109	1	2	1	2	1	2	2	2	2	1	1	1	1	1	1	1	1	1	2	2	2	2	2	2	2	2	1	2	1	2	1	2	2	1	1	2	2	1	4	9	2		9	9	2	2
10411110	1	2	1	1	1	2	1	2	2	1	1	1	1	1	1	1	1	1	2	2	2	2	2	2	2	2	2	2	1	2	2	2	2	1	1	2	1	2	4	9	2	2	2	2	1	1
10411111	1	2	1	1	1	2	1	2	3	1	1	1	1	1	1	1	1	1	2	2	2	2	2	2	2	2	2	2	1	1	2	2	2	1	1	2	1	2	4	2	2	2	9	2	1	2
10411113	1	2	1	2	1	2	1	2	1	1	1	1	1	1	2	1	1	1	2	2	2	2	2	2	2	2	2	2	1	2	1	2	2	1	1	2	2	2	3	2	2	2	2	2	1	2
10411114	1	2	1	2	1	2	2	2	2	1	1	1	1	1	1	1	1	1	2	2	2	2	2	2	2	2	2	2	1	1	2	2	2	1	1	1	2	2	4	2	2	1	9	9	1	2
10411116	1	2	1	1	1	1	2	2	2	2	1	1	2	2	1	1	1	1	2	2	2	2	2	2	2	2	2	2	1	1	1	1	2	1	1	2	2	2	4	3	2		2	2	1	1
10411117	1	2	1	2	2	2	1	2	2	1	1	1	1	2	1	2	1	1	2	2	2	2	2	2	2	2	2	2	1	2	2	2	2	2	2	2	2	2	4	2	2		2	2	2	2
10411118	1	2	1	2	1	1	2	2	2	2	1	1	1	2	1	1	1	1	2	2	2	2	2	2	2	2	2	2	1	2	2	2	2	1	1	2	2	2	4	2	2		2	2	2	2
10411119	1	1	2	2	2	1	1	1	2	2	1	1	1	1	1	1	1	1	2	2	2	2	2	2	2	2	2	2	1	1	2	2	2	1	1	1	2	2	4	2	2		1	2	2	2
10411121	1	1	2	2	1	2	1	2	2	1	1	1	1	2	1	1	1	1	2	2	2	2	2	2	2	2	1	2	1	2	2	2	2	1	1	2	2	2	4	3	2		2	2	1	1
10411123	1	2	1	2	1	1	2	2	2	2	1	1	1	2	2	2	1	1	2	2	2	2	2	2	2	2	2	2	2	2	2	2	2	1	1	2	1	2	4	2	2		2	1	1	1
10411124	1	2	1	2	1	2	1	2	2	1	1	1	1	1	1	1	1	1	2	2	2	2	2	2	2	2	2	2	1	1	2	2	2	2	1	2	2	2	4	2	2		1	1	2	2
10411125	1	2	1	2	1	1	2	2	1	2	1	1	1	2	1	1	1	1	2	2	2	2	2	2	2	2	2	2	2	2	2	2	2	1	1	1	2	2	4	9	2		2	2	2	2
10411126	1	2	1	2	1	2	2	2	2	2	1	2	2	1	1	1	2	1	2	2	2	2	2	2	2	2	2	2	1	2	1	2	2	1	2	2	2	2	3	2	2		2	1	1	2
10411127	1	2	1	2	1	1	2	2	2	1	1	1	1	2	1	1	1	1	2	2	2	2	2	2	2	2	2	2	1	2	2	2	2	2	1	2	1	2	4	9	2		9	9	1	2
10411128	1	2	1	1	1	2	2	2	2	1	1	1	1	1	2	1	1	1	2	2	2	2	2	2	2	2	2	2	1	1	2	2	2	1	2	2	2	2	4	3	2		2	2	1	2
10511101	1	2	2	2	2	2	2	1	2	1	1	1	2	2	1	1	2	1	2	2	2	2	2	2	2	2	2	2	1	2	1	2	2	1	2	2	2	2	4	2	2	1	1	1	1	2
10511102	1	2	1	1	1	2	1	2	2	1	1	1	1	2	1	2	1	1	2	1	1	2	2	2	2	2	2	1	1	2	1	2	2	1	2	2	2	2	4	3	2		1	2		1
10511103	1	2	1	1	1	2	1	2	2	1	1	1	1	2	1	1	1	1	1	1	1	2	2	2	2	2	1	1	1	2	2	1	2	1	2	2	2	2	3	2	2		2	2	1	1
10511105	1	2	1	2	2	2	2	2	2	2	1	1	2	2	2	2	1	1	2	2	2	2	2	2	2	2	2	1	2	2	1	2	1	2	2	2	2	2	3	3	2	2	2	2	1	2
10511106	1	2	2	2	1	1	2	2	2	1	1	1	1	2	2	1	1	1	2	2	2	2	1	2	2	2	2	2	2	2	1	2	2	1	2	2	2	2	4	2	2	2	2	2	1	2
10511107	1	2	1	2	1	1	1	2	2		1	1	1	2	2	2	1	1	2	2	2	2	1	2	2	2	1	1	1	1	1	1	2	2	2	2	2	2	3	3	2	2	2	2	1	2
10511108	1	2	1	2	2	2	2	2	2	2	1	1	1	2	2	1	1	2	2	2	2	2	2	2	2	2	2	1	1	2	2	2	2	2	2	2	2	2	3	2	2	2	2	2	2	2
10511109	1	2	1	1	1	2	2	1		1	1	1	1	2	2	2	1	1	2	2	2	2	1	2	2	2	1	1	2	2	1	2	2	2	2	2	2	2	4	3	2		2	2	1	2
10511110	1	2	1	2	1	1	2	2	2	1	1	1	1	2	2	1	1	1	2	2	1	2	2	2	2	2	2	1	1	2	1	2	2	1	2	2	2	2	4	2	2	2	2	2	1	2
10511111	1	2	1	1	1	1	2	2	2	1	1	1	1	2	1	1	1	1	2	2	2	2	2	2	2	2	2	2	1	2	2	2	2	2	2	2	2	2	4	3	2		2	2	2	2
10511112	1	2	1	2	1	2	2	2	2	2	1	1	1	2	2	1	1	1	2	2	1	2	1	2	2	2	2	1	2	2	1	2	2	1	2	2	2	2	4	2	2	2	1	1	1	2
10511113	1	2	1	1	1	1	2	2	2	2	1	1	1	2	2	1	1	1	2	2	1	2	1	2	2	2	1	1	2	2	1	2	2	1	2	2	2	2	4	2	2		1	1	1	1
10511114	1	1	1	2	1	2	1	1	2	1	1	1	1	2	2	2	1	1	2	1	1	2	2	2	2	2	2	1	1	2	1	2	2	1	2	2	2	2	4	2	2	2	2	1	2	2
10511116	1	2	1	2	1	1	1	2	2	1	1	1	1	2	2	1	1	1	2	2	2	2	2	2	2	2	1	1	2	2	1	2	2	1	2	2	2	2	4	3	2		9	1	1	2
10511117	1	2	1	2	2	2	2	2	2	2	1	1	2	2	2	2	1	2	2	2	2	2	2	2	2	2	2	1	2	2	1	2	2	1	2	2	2	2	3	3	2	2	2	2	1	2
10511118	1	2	1	2	1	2	2	2	2	1	1	1	1	2	2	1	1	1	2	2	2	2	1	2	2	2	2	1	2	2	2	2	2	1	2	2	2	2	4	9	2	2	2	2	2	2
10511119	1	2	1	2	1	1	1	1	2	1	1	1	1	2	2	2	1	2	2	2	2	2	1	2	2	2	1	2	2	2	2	2	2	2	2	2	2	2	4	2	2	2	1	1	1	2
10511124	1	2	1	2	1	1	1	2	2	1	1	1	2	2	1	1	1	1	2	2	1	2	2	2	2	2	2	2	1	2	1	2	2	2	2	2	2	2	4	9	2		2	2	2	2
10511125	1	2	1	2	1	2	2	2	1	1	1	1	2	2	1	2	2	1	2	2	1	2	2	2	2	2	2	1	2	1	2	2	2	1	1	2	2	2	3	2	2	1	2	2	2	2
10511129	1	2	2	2	2	2	2	2	1	2	1	1	2	2	1	2	1	1	2	2	1	2	1	2	2	2	2	1	2	2	1	2	2	1	2	2	2	2	3	3	2		2		1	2
10511130	1	2	1	1	1	2	1	2	2	1	1	1	1	2	2	2	1	1	2	1	1	2	2	2	2	2	2	1	1	2	1	2	2	1	2	2	2	2	4	3	2		2	2	2	2
10511137	1	2	1	2	1	1	1	2	2	1	1	1	1	2	2	1	1	1	1	1	1	1	1	2	2	2	2	2	1	1	2	2	2	2	1	1	1	2	4	9	2	2	9	9	2	2
10511138	1	2	1	2	1	1	1	2	2		1	1	1	2	2	1	1	1	2	2	2	2	2	2	2	2	1	2	2	2	1	2	2	2	2	2	2	2	4	3	2		2	2	2	2
10511140	1	2	1	2	1	2	2	2	2	2	1		1	2	2	2	1	1	2	2	2	2	2	2	2	2	2	2	2	2	2	2	2	2	2	2	2	2	4	2	1	1	2	2	2	2
10511141	1	2	1	1	1	2	2	2	2	2	1	1	1	2	1	1	1	1	2	1	2	2	2	2	2	2	1	1	1	2	2	1	2	2	2	2	2	2	3	3	2	2	2	1	1	2
10511146	1	2	1	2	2	2	1	2	2	1	1	1	1	1	1	2	1	1	2	2	2	2	1	2	2	2	2	2	2	1	1	2	2	1	2	2	2	2	3	2	2	1	2	2	2	2
10611101	1	2	2	2	1	1	2	2	4	1	2	3	2	2	2	2	2	2	2	2	2	2	2	2	2	2	2	2	2	2	2	2	2	2	2	2	2	2	1	1	1	1	1	2	1	2
10611102	1	2	2	2	1	1	1	2	4	1	2	3	2	2	2	2	2	2	2	2	2	2	2	2	2	2	2	2	2	2	2	2	2	2	2	2	2	2	1	1	1		1	9	2	2
10611103	1	2	2	2	1	1	1	2	4	1	2	3	2	2	2	2	2	2	2	2	2	2	2	2	2	2	2	2	2	2	2	2	2	2	2	2	2	2	1	1	1	2	1	1	2	2
10611104	1	1	2	2	1	1	2	2	4	1	2	3	2	2	2	2	2	2	2	2	2	2	2	2	2	2	2	2	2	2	2	2	2	2	2	2	2	2	1	1	2		1	1	2	2
10611105	1	2	2	2	1	2	1	2	4	1	2	3	2	2	2	2	2	2	2	2	2	2	2	2	2	2	2	2	2	2	2	2	2	2	2	2	2	2	1	1	2	2	2	9	2	2
10611106	1	2	2	2	1	1	2	2	4	1	2	3	2	2	2	2	2	2	2	2	2	2	2	2	2	2	2	2	2	2	2	2	2	2	2	2	2	2	1	1	1	1	1	2	2	2
10611107	1	2	1	1	2	2	2	1	3	2	1	2	2	2	2	2	2	2	2	2	2	2	2	2	2	2	2	2	2	2	2	2	2	2	2	2	2	2	1	9	1	2	1	1	2	2
10611108	1	2	1	1	2	2	2	1	3	2	1	2	2	2	2	2	2	2	2	2	2	2	2	2	2	2	2	2	2	2	2	2	2	2	2	2	2	2	1	9	1	1	9	9	2	2
10611109	1	2	1	1	2	2	2	1	3	2	2		2	2	2	2	2	2	2	2	2	2	2	2	2	2	2	2	2	2	2	2	2	2	2	2	2	2		2	1	1	2	1	1	2
10611110	1	2	2	2	1	1	2	2	4	1	1	3	2	2	2	2	2	2	2	2	2	2	2	2	2	2	2	2	2	2	2	2	2	2	2	2	2	2	1	1	1	1	2	1	1	2
10611111	1	2	2	2	1	1	2	2	4	1	2	3	2	2	2	2	2	2	2	2	2	2	2	2	2	2	2	2	2	2	2	2	2	2	2	2	2	2	1	1	1	1	2	1	1	2
10611113	1	2	2	2	2	2	2	1	4	1	1	1	2	2	2	2	2	2	2	2	2	1	2	2	2	1	2	1	2	2	2	2	2	1	1	1	1	2			2		2	1	2	2
10611114	1	2	2	2	1	1	1	1	4	1	2	3	2	2	2	2	2	2	2	2	2	2	2	2	2	2	2	2	2	2	2	2	2	2	2	2	2	2	1	1	1	1	2	1	2	2
10611115	1	2	2	2	1	2	2	2	4	1	2	3	2	2	2	2	2	2	2	2	2	2	2	2	2	2	2	2	2	2	2	2	2	2	2	2	2	2			1	1	2	1	2	2
10611116	1	2	1	2	1	1	1	2	4	1	2	3	2	2	2	2	2	2	2	2	2	2	2	2	2	2	2	2	2	2	2	2	2	2	2	2	2	2	1	1	2		2	1	2	2
10611117	1	2	2	2	1	2	2	2	4	1	2	3	2	2	2	2	2	2	2	2	2	2	2	2	2	2	2	2	2	2	2	2	2	2	2	2	2	2			1	1	2	1	2	2
10611119	1	2	2	2	1	1	2	1	4	1	2	3	2	2	2	2	2	2	2	2	2	2	2	2	2	2	2	2	2	2	2	2	2	2	2	2	2	2	1	1	2	1	1	1	2	2
10611120	1	1	2	2	1	1	2	2	4	1	2	3	2	2	2	2	2	2	2	2	2	2	2	2	2	2	2	2	2	2	2	2	2	2	2	2	2	2	1	1	2		1	1		2
10611121	1	2	2	2	1	2	1	2	4	1	2	3	2	2	2	2	2	2	2	2	2	2	2	2	2	2	2	2	2	2	2	2	2	2	2	2	2	2	1	1	1	1	2	2	2	1
10611122	1	2	2	2	1	2	1	2	4	1	2	3	2	2	2	2	2	2	2	2	2	2	2	2	2	2	2	2	2	2	2	2	2	2	2	2	2	2	1	1	1	1	1	1	2	2
10611123	1	2	2	2	2	1	2	2	4	1	2	2	2	2	2	2	2	2	2	2	2	2	2	2	2	2	2	2	2	2	2	2	2	2	2	2	2	2			1	1	1	1	2	2
10611124	1	2	2	2	2	1	2	2	3	1	2	3	2	2	2	2	2	2	2	2	2	2	2	2	2	2	2	2	2	2	2	2	2	2	2	2	2	2	1	1	2	1	9	9	2	2
10611125	1	2	2	2	2	2	1	2	3	1	2		2	2	2	2	2	2	2	2	2	2	2	2	2	2	2	2	2	2	2	2	2	2	2	2	2	2							2	2
10611126	1	2	2	2	1	1	2	2	4	1	2	3	2	2	2	2	2	2	2	2	2	2	2	2	2	2	2	2	2	2	2	2	2	2	2	2	2	2	1	1	1	1	1	1	2	2
10611127	1	2	2	2	2	1	1	1	4	1	2	3	2	2	2	2	2	2	2	2	2	2	2	2	2	2	2	2	2	2	2	2	2	2	2	2	2	2	1	1	1	1	1	1	1	1
10611128	1	2	2	2	1	2	1	2	4	1	2	3	2	2	2	2	2	2	2	2	2	2	2	2	2	2	2	2	2	2	2	2	2	2	2	2	2	2	1	1	1	1	1	1	2	2
10611129	1	2	2	2	1	1	2	2	4	1	2	3	2	2	2	2	2	2	2	2	2	2	2	2	2	2	2	2	2	2	2	2	2	2	2	2	2	2	1	1	1	1	2	1	2	2
10611130	1	2	2	2	1	1	2	1	4	1	2	3	2	2	2	2	2	2	2	2	2	2	2	2	2	2	2	2	2	2	2	2	2	2	2	2	2	2	1	1	1	1	1	1	2	2
10611131	1	2	2	2	1	2	2	2	4	1	2	3	2	2	2	2	2	2	2	2	2	2	2	2	2	2	2	2	2	2	2	2	2	2	2	2	2	2			1	1	1	1	2	2
10611132	1	2	2	2	1	2	2	2	4	1	2	3	2	2	2	2	2	2	2	2	2	2	2	2	2	2	2	2	2	2	2	2	2	2	2	2	2	2	1	1	1	1	1	2	2	2
10611133	1	2	2	1	2	1	2	2	4	1	2	3	2	2	2	2	2	2	2	2	2	2	2	2	2	2	2	2	2	2	2	2	2	2	2	2	2	2	1	1	1	1	1	1	2	2
10611134	1	2	2	2	1	2	1	2	4	1	2	3	2	2	2	2	2	2	2	2	2	2	2	2	2	2	2	2	2	2	2	2	2	2	2	2	2	2	1	1	1	1	2	9	2	2
10611135	1	2	2	2	1	2	1	2	4	1	2	3	2	2	2	2	2	2	2	2	2	2	2	2	2	2	2	2	2	2	2	2	2	2	2	2	2	2	1	1	1	1	9	2	2	2
10611136	1	2	2	2	1	1	2	2	4	1	2	3	2	2	2	2	2	2	2	2	2	2	2	2	2	2	2	2	2	2	2	2	2	2	2	2	2	2		1	1	1	2	2	2	2
10611137	1	2	2	1	2	2	2	2	3	1	2	2	2	2	2	2	2	2	2	2	2	2	2	2	2	2	2	2	2	2	2	2	2	2	2	2	2	2	1	1	2	1	1	1	2	2
10611138	1	2	2	2	2	2	1	1	4	1	2	3	2	2	2	2	2	2	2	2	2	2	2	2	2	2	2	2	2	2	2	2	2	2	2	2	2	2	1	1	1	1	1	1	2	1
10611139	1	2	2	2	1	1	2	2	4	1	2	3	2	2	2	2	2	2	2	2	2	2	2	2	2	2	2	2	2	2	2	2	2	2	2	2	2	2	1	1	1	1	2	1	2	2
10611141	1	2	2	2	1	2	2	2	4	1	2	3	2	2	2	2	2	2	2	2	2	2	2	2	2	2	2	2	2	2	2	2	2	2	2	2	2	2	1	1	2	1	9	9	1	2
10611142	1	2	2	2	1	2	2	2	3	1	2	3	2	2	2	2	2	2	2	2	2	2	2	2	2	2	2	2	2	2	2	2	2	2	2	2	2	2			2		1	9	1	2
10611143	1	2	2	2	1	2	2	2	4	1	1	3	2	2	2	2	2	2	2	2	2	2	2	2	2	2	2	2	2	2	2	2	2	2	2	2	2	2			2		9	2	1	2
10611144	1	2	2	2	1	1	2	2	4	1	2	3	2	2	2	2	2	2	2	2	2	2	2	2	2	2	2	2	2	2	2	2	2	2	2	2	2	2	1	1	1	1	1	1	1	2
10611145	1	2	2	2	2	2	2	2	4	1	2	3	2	2	2	2	2	2	2	2	2	2	2	2	2	2	2	2	2	2	2	2	2	2	2	2	2	2	1	1	1	1	9	1	1	1
10611146	1	2	2	2	1	1	1	2	4	1	2	3	2	2	2	2	2	2	2	2	2	2	2	2	2	2	2	2	2	2	2	2	2	2	2	2	2	2		1	1	2	1	9	1	2
10611147	1	2	2	2	2	1	1	1	2	2	2	3	2	2	2	2	2	2	2	2	2	2	2	2	2	2	2	2	2	2	2	2	2	2	2	2	2	2	1	1	2	1	1	1	2	2
10711101	1	2	1	1	1	1	1	2	3	1	1	1	1	2	1	2	1	2	2	2	2	2	1	2	2	2	2	2	2	2	1	2	2	2	2	2	2	2	3	2	2	2	2	2	2	2
10711102	1	2	1	2	1	2	2	2	2	1	1	1	1	2	1	2	1	1	2	2	2	2	1	2	2	2	2	2	1	2	1	2	2	2	2	2	2	2	3	9	2		2	2	2	1
10711103	1	2	1	2	2	2	2	2	4	1	1	1	1	2	1	2	1	1	2	2	2	2	1	2	2	2	1	2	2	2	1	2	2	1	2	2	2	2	4	2	2	2	1	1	2	2
10711104	1	2	1	1	1	1	1	1	3	1	1	1	1	2	1	2	1	1	2	2	2	2	1	2	2	2	2	2	1	2	1	2	2	1	2	2	2	2	4	3	2	1	1	1	2	2
10711105	1	2	2	2	2	1	2	2	4	1	2	1	1	2	1	1	1	2	2	2	1	2	1	2	1	2	2	1	1	2	2	2	1	1	1	1	1	2	2	2	2	1	2	2	2	2
10711106	1	2	2	2	2	2	2	2	4	2	1	1	1	2	1	2	1	1	2	2	2	2	1	2	2	2	2	2	2	2	1	2	2	2	2	2	2	2	3	9	2	1	2	9	1	2
10711107	1	2	1	2	1	1	2	2	2	1	1	1	1	2	1	2	1	1	2	2	2	2	1	2	2	2	2	2	2	2	1	2	2	2	2	2	2	2	3	3	2		2	2	1	2
10711108	1	2	1	2	1	1	2	2	2	1	1	1	1	2	1	2	1	1	2	2	2	2	1	2	2	2	2	2	2	2	2	1	2	2	2	2	2	2	4	3	2	2	2	2	1	1
10711109	1	2	2	2	1	2	2	2	2	1	1	1	1	2	1	2	1	2	2	2	2	2	1	2	2	2	2	2	2	2	2	1	2	2	2	2	2	2	4	2	1	1	9	9	1	2
10711110	1	2	1	2	1	2	2	2	4	1	1	1	1	2	1	2	1	2	2	2	2	2	1	2	2	2	2	2	2	2	2	1	2	2	2	2	2	2	3	2	2	1	2	2	1	1
10711111	1	2	1	2	1	1	1	1	2	1	1	1	1	2	1	2	1	1	2	2	2	2	1	2	2	2	1	2	2	2	1	2	2	2	2	2	2	2	4	9	2		9	9	1	1
10711112	1	2	1	2	1	1	2	2	2	1	1	1	1	2	1	2	1	1	2	2	2	2	1	2	2	2	2	2	2	2	1	2	2	2	2	2	2	2	3	3	2		2	2	2	2
10711113	1	2	1	2	1	2	2	2	3	1	1	1	1	2	1	2	2	2	2	2	2	2	1	2	2	2	2	2	1	2	2	2	2	1	2	2	2	2	3	3	2		2	9	1	1
10711114	1	2	1	1	1	1	1	1	3	1	1	1	1	2	1	2	1	1	2	2	2	2	1	2	2	2	2	2	1	2	1	2	2	1	2	2	2	2	4	3	2		1	1	2	2
10711115	1	2	2	2	2	2	1	2	3	1	2	1	2	2	2	2	2	2	2	2	2	1	2	2	2	2	2	2	2	2	2	2	2	2	2	2	2	1	2	3	2	1	2	9	1	2
10711116	1	2	2	2	2	2	1	2	4	1	1	1	2	2	1	2	1	2	2	2	2	2	1	2	2	2	2	2	1	2	2	2	2	2	2	2	2	2	3	3	2	1	1	2	2	2
10711117	1	2	1	2	2	2	2	2	3	1	1	1	2	2	2	2	2	2	2	2	2	2	2	2	2	2	1	2	2	2	2	2	2	2	2	2	1	2	2	2	2	2	2	2	2	2
10711118	1	2	1	2	2	2	2	2	3	1	1	1	1	2	1	1	1	1	2	1	1	2	1	1	2	1	2	1	1	2	1	2	2	1	1	1	1	2	4	2	1	1	1	1	2	2
10711119	1	1	2	2	1	1	1	1	4	1	1	1	1	2	1	2	1	1	2	2	2	2	1	2	2	2	2	2	2	2	1	2	2	2	2	2	2	2	4	9	1	1	9	9	1	1
10711121	1	2	1	2	1	1	1	1	2	1	1	1	1	2	1	2	1	1	2	2	2	2	1	2	2	2	2	2	1	2	1	2	2	2	2	2	2	2	4	9	2	1	2	9	2	2
10711122	1	2	2	2	1	2	2	2	4	2	2	1	1	1	1	1	1	2	2	2	2	2	1	2	1	1	2	2	2	2	2	2	1	1	2	1	1	2	2	2	1	1	2	2	1	2
10711123	1	2	1	2	1	1	2	2	4	1	1	1	1	2	1	2	2	1	2	2	2	2	1	2	2	2	2	2	2	2	1	2	2	1	2	2	2	2	4	9	1	1	1	9	2	2
10711124	1	2	2	2	2	2	1	2	3	1	1	1	1	2	1	2	1	1	2	1	2	2	1	2	2	2	2	2	1	2	2	2	2	1	2	2	1	2	4	3	1	1	1	9	2	2
10711125	1	2	2	2	1	2	2	2	1	1	1	1	2	2	2	2	2	2	2	2	2	1	1	1	1	2	2	2	1	1	2	2	2	2	1	1	2	2	2	9		1	2	2	1	1
10711126	1	2	1	2	1	1	2	2	2	1	1	1	1	2	1	2	1	1	2	2	2	2	1	2	2	2	2	2	2	2	1	2	2	2	2	2	2	2	3	3	2		2	2	1	2
10711127	1	2	1	1	1	1	2	2	3	1	1	1	1	2	1	2	1	1	2	2	2	2	1	2	2	2	2	2	1	2	1	2	2	2	2	2	2	2	4	2	2	1	2	2	2	2
10711128	1	2	1	1	1	2	1	1	3	1	1	1	1	1	1	1	1	1	2	2	1	1	1	1	1	1	2	1	2	1	1	1	2	1	1	1	1	2	4	2	2	1	1	1	2	2
10711129	1	2	1	2	1	1	1	1	2	1	1	1	1	2	1	2	1	1	2	2	2	2	1	2	2	2	1	2	2	2	1	2	2	2	2	2	2	2	4	3	2		1	2	1	1
10711130	1	2	2	2	2	1	2	2	4	1	1	1	2	2	1	2	2	1	2	2	2	2	1	2	2	2	2	2	2	2	1	2	2	2	2	2	2	2	3	2	2	1	2	2	1	1
10711131	1	2	1	2	1	1	2	2	2	1	1	1	1	2	1	2	1	1	2	2	2	2	1	2	2	2	2	2	2	2	1	2	2	2	2	2	2	2	3	3	2		2	2	2	2
10711132	1	2	2	2	2	2	2	1	3	1	1	1	1	2	1	1	1	1	2	2	1	1	1	1	2	2	1	1	1	2	1	2	2	1	1	1	1	1	4	2	2	2	2	2
10811101	1	2	2	2	2	2	1	2	3	1	1	2	2	2	2	2	2	2	2	2	2	2	2	2	2	2	2	2	2	2	2	2	2	2	2	2	2	2	4	9	2	1	1	1	1	2
10811102	1	2	1	2	2	2	2	2	1	1	2	2	2	2	2	2	2	2	2	2	2	2	2	2	2	2	2	2	2	2	2	2	2	2	2	2	2	2	1	3	2	1	9	2	2	2
10811103	1	2	1	2	2	2	2	2	3	1	1	1	2	2	2	2	2	2	2	2	2	2	2	2	2	2	2	2	2	2	2	2	2	2	2	2	2	2							1	2
10811104	1	1	2	2	2	2	2	2	2	1	1	2	2	2	2	2	2	2	2	2	2	2	2	2	2	2	2	2	2	2	2	2	2	2	2	2	2	2	3	3	2		2	2	2	2
10811105	1	2	1	2	2	2	2	2	2	1	2	3	2	2	2	2	2	2	2	2	2	2	2	2	2	2	2	2	2	2	2	2	2	2	2	2	2	2	1	3	2	1	2	2	1	1
10811106	1	2	2	2	1	2	2	2	1	2	2	1	2	2	2	2	2	2	2	2	2	2	2	2	2	2	2	2	2	2	2	2	2	2	2	2	2	2	1	3	2	1	2	2	2	2
10811107	1	2	1	2	2	2	2	2	1	1	2	3	2	2	2	2	2	2	2	2	2	2	2	2	2	2	2	2	2	2	2	2	2	2	2	2	2	2	1	3	2	1	2	2	1	1
10811108	1	2	2	2	1	1	1	2	1	1	2	3	2	2	2	2	2	2	2	2	2	2	2	2	2	2	2	2	2	2	2	2	2	2	2	2	2	2			2	1	1	1	2	2
10811109	1	1	1	1	1	1	1	1	3	2	2	3	2	2	2	2	2	2	2	2	2	2	2	2	2	2	2	2	2	2	2	2	2	2	2	2	2	2	1	1	2	1	2	2	2	2
10811110	1	2	2	2	2	2	1	2	3	1	2	3	2	2	2	2	2	2	2	2	2	2	2	2	2	2	2	2	2	2	2	2	2	2	2	2	2	2	1	1	2	1	2	2	1	1
10811111	1	2	2	2	1	1	1	2	4	2	2	2	2	2	2	2	2	2	2	2	2	2	2	2	2	2	2	2	2	2	2	2	2	2	2	2	2	2	1	3	2	1	2	1	2	2
10811112	1	2	1	1	1	1	2	2	2	1	1	2	2	2	2	2	2	2	2	2	2	2	2	2	2	2	2	2	2	2	2	2	2	2	2	2	2	2	1	1	2		2	2	1	1
10811113	1	2	2	2	2	2	1	2	2	1	1	3	2	2	2	2	2	2	2	2	2	2	2	2	2	2	2	2	2	2	2	2	2	2	2	2	2	2	4	9	1	1	1	1	2	2
10811114	1	2	1	2	2	2	2	2	1	1	2	2	2	2	2	2	2	2	2	2	2	2	2	2	2	2	2	2	2	2	2	2	2	2	2	2	2	2	1	3	2	1	9	2	1	2
10811115	1	2	2	2	2	2	1	2	3	1	2	2	2	2	2	2	2	2	2	2	2	2	2	2	2	2	2	2	2	2	2	2	2	2	2	2	2	2	1	1	2	1	2	2	1	2
10811116	1	2	1	2	1	2	2	2	3	1	1	2	2	2	2	2	2	2	2	2	2	2	2	2	2	2	2	2	2	2	2	2	2	2	2	2	2	2	9	9	2	2	2	2	1	2
10811117	1	2	2	2	1	2	2	2		2	2	3	2	2	2	2	2	2	2	2	2	2	2	2	2	2	2	2	2	2	2	2	2	2	2	2	2	2	1	3	2	1	2	2	1	2
10811118	1	2	1	1	1	1	2	2	3	1	1	3	2	2	2	2	2	2	2	2	2	2	2	2	2	2	2	2	2	2	2	2	2	2	2	2	2	2	1	3	2	2	2	2	1	2
10811119	1	2	1	1	1	1	2	2	2	1	1	1	2	2	2	2	2	2	2	2	2	2	2	2	2	2	2	2	2	2	2	2	2	2	2	2	2	2	1	3	2	2	2	2	2	2
10811120	1	2	2	2	1	1	2	2	2	1	2	3	2	2	2	2	2	2	2	2	2	2	2	2	2	2	2	2	2	2	2	2	2	2	2	2	2	2	1	1	2	1	2	1	1	1
10811121	1	2	1	2	1	2	2	2	3	2	1	3	2	2	2	2	2	2	2	2	2	2	2	2	2	2	2	2	2	2	2	2	2	2	2	2	2	2	4	9	2		1	1	1	2
10811122	1	2	1	2	2	2	2	2	2	2	2	2	2	2	2	2	2	2	2	2	2	2	2	2	2	2	2	2	2	2	2	2	2	2	2	2	2	2	2	3	1	1	2	2	1	1
10811123	1	2	2	2	1	2	2	2	4	1	1	1	2	2	2	2	2	2	2	2	2	2	2	2	2	2	2	2	2	2	2	2	2	2	2	2	2	2	4	2	2	2	2	1	2	2
10811124	1	2	2	2	2	2	2	2	1	1	2	2	2	2	2	2	2	2	2	2	2	2	2	2	2	2	2	2	2	2	2	2	2	2	2	2	2	2	1	1	2		9	9
10811125	1	2	2	2	2	2	2	2	3	1	2		2	2	2	2	2	2	2	2	2	2	2	2	2	2	2	2	2	2	2	2	2	2	2	2	2	2	1	1	2		2	2	2	2
10811126	1	1	1	1	1	1	1	1	3	2	2	3	2	2	2	2	2	2	2	2	2	2	2	2	2	2	2	2	2	2	2	2	2	2	2	2	2	2	1	1	2	1	2	2	2	1
10811127	1	2	1	2	2	2	2	2	3	1	1	1	2	2	2	2	2	2	2	2	2	2	2	2	2	2	2	2	2	2	2	2	2	2	2	2	2	2
10811128	1	2	1	1	1	1	2	2	2	1	2	3	2	2	2	2	2	2	2	2	2	2	2	2	2	2	2	2	2	2	2	2	2	2	2	2	2	2	1	1	2		2	2	1	1
10811129	1	2	1	2	2	2	2	2	2	1	1	1	2	2	2	2	2	2	2	2	2	2	2	2	2	2	2	2	2	2	2	2	2	2	2	2	2	2	4	9	1	1	2	2	1	2
10811130	1	2	2	2	1	2	2	2	2	1	1	3	2	2	2	2	2	2	2	2	2	2	2	2	2	2	2	2	2	2	2	2	2	2	2	2	2	2							2	2
10811131	1	2	2	2	1	2	2	2	4	1	1	1	2	2	2	2	2	2	2	2	2	2	2	2	2	2	2	2	2	2	2	2	2	2	2	2	2	2	4	2	2	2	2	1	2	2
10811132	1	2	2	2	2	2	2	2	3				2	2	2	2	2	2	2	2	2	2	2	2	2	2	2	2	2	2	2	2	2	2	2	2	2	2			2	1	2	2	1	1
10811133	1	2	2	2	1	2	2	2	1	1	2	2	2	2	2	2	2	2	2	2	2	2	2	2	2	2	2	2	2	2	2	2	2	2	2	2	2	2		1	2	1	2	2	2	2
10811134	1	2	1	2	1	1	1	1	3	1	1	2	1	2	2	2	2	2	2	2	2	2	2	2	2	2	2	2	2	2	2	2	2	2	2	2	2	2	9	9	2	2	2	2	1	1
10811135	1	2	2	2	1	1	1	2	2	2	2		2	2	2	2	2	2	2	2	2	2	2	2	2	2	2	2	2	2	2	2	2	2	2	2	2	2	9	9	2	1	2	2	2	2
10811137	1	2	1	2	2	2	2	1	2	1	1	2	2	2	1	2	2	2	2	2	2	2	2	2	2	2	2	2	2	2	2	2	2	2	2	2	2	2	1	1	2	2	1	1	1	2
10811138	1	2	2	1	2	2	2	2	3	1	2	2	2	2	2	2	2	2	2	2	2	2	2	2	2	2	2	2	2	2	2	2	2	2	2	2	2	2	2	1	2	2	2	2	2	2
10811139	1	2	2	2	2	2	2	1	1	2	2	3	2	2	2	2	2	2	2	2	2	2	2	2	2	2	2	2	2	2	2	2	2	2	2	2	2	2	1	1	2	2	2	2	2	2
10811140	1	2	2	2	1	2	2	2	1	1	2	3	1	2	2	2	2	2	2	2	2	2	2	2	2	2	2	2	2	2	2	2	2	2	2	2	2	2		1	2		2	2	2	2
10811141	1	2	2	2	1	2	2	2	1	1	2		2	2	2	2	2	2	2	2	2	2	2	2	2	2	2	2	2	2	2	2	2	2	2	2	2	2	1	3	2	1	2	2	2	2
10811142	1	2	1	2	2	2	2	2	2	1	1	2	1	2	2	2	1	2	2	2	2	2	2	2	2	2	2	2	2	2	2	2	2	2	2	2	2	2	1	1	2		1	1	1	1
10911101	1	2	2	2	1	1	2	2	2	1	2	2	2	2	2	1	2	2	2	2	2	1	1	1	1	1	2	1	1	2	2	2	2	1	1	1	1	2	1	1	2	1	2	2	2	1
10911102	1	1	2	2	1	1	2	2	4	1	2	3	2	2	2	2	2	2	2	2	2	2	2	2	2	2	2	2	2	2	2	2	2	2	2	2	2	2			2	1	2	2	2	2
10911103	1	1	2	2	1	1	2	2	3	1	2	3	2	2	2	2	2	2	2	2	2	2	2	2	2	2	2	2	2	2	2	2	2	2	2	2	2	2	1	1	2	2	1	1	2	2
10911104	1	2	2	2	2	2	1	2	3	1	2	3	2	2	2	2	2	1	2	2	2	2	2	2	2	2	2	2	2	2	2	2	2	1	2	2	1	2	1	1	2	1	2	2	2	2
10911105	1	1	2	2	1	1	2	2	3	1	2	3	2	2	2	2	2	2	2	2	2	2	2	2	2	2	2	2	2	2	2	2	2	2	2	2	2	2	1	1	2	2	1	1	1	2
10911106	1	2	2	2	1	1	1	2	4	1	2	3	2	2	2	2	2	2	2	2	2	2	2	2	2	2	2	2	2	2	2	2	2	2	2	2	2	2	1	1	2		2	2	2	2
10911107	1	2	2	2	1	2	2	2	2	2	2	3	2	2	2	2	2	2	2	2	2	2	2	2	2	2	2	2	2	2	2	2	2	2	2	2	2	2	1	1	2		2	2	2	2
10911108	1	1	2	2	1	1	2	2	4	1	2	3	2	2	2	2	2	2	2	2	2	2	2	2	2	2	2	2	2	2	2	2	2	2	2	2	2	2	1	1	2	2	2	2	2	2
10911109	1	1	2	2	2	2	2	2	4	1	2	3	2	2	2	2	2	2	2	2	2	2	2	2	2	2	2	2	2	2	2	2	2	2	2	2	2	2	1	1	2		2	1	1	1
10911110	1	2	2	2	2	2	2	2	3	1	2	3	2	2	2	2	2	2	2	2	2	2	2	2	2	2	2	2	2	2	2	2	2	2	2	2	2	2	1	9	2	2	2	2	1	2
10911111	1	2	2	2	1	1	2	2	4	1	2	3	2	2	2	2	2	2	2	2	2	2	2	2	2	2	2	2	2	2	2	2	2	2	2	2	2	2	1	1	2	2	1	1	2	2
10911112	1	1	2	2	1	1	2	2	4	1	2	3	2	2	2	2	2	2	2	2	2	2	2	2	2	2	2	2	2	2	2	2	2	2	2	2	2	2	1	1	2	2	2	1	1	2
10911113	1	2	2	2	1	2	2	2	3	1	2	3	2	2	2	2	2	2	2	2	2	2	2	2	2	2	2	2	2	2	2	2	2	2	2	2	2	2	1	1	2		1	1	2	2
10911114	1	2	2	2	1	2	2	2	4	1	2	3	2	2	2	2	2	2	2	2	2	2	2	2	2	2	2	2	2	2	2	2	2	2	2	2	2	2	1	1	2		1	2	2	2
10911115	1	2	2	2	2	1	2	2	3	1	2	3	2	2	2	2	2	2	2	2	2	2	2	2	2	2	2	2	2	2	2	2	2	2	2	2	2	2	1	1	2	2	2	2	2	2
10911116	1	1	2	1	1	2	2	2	1	1	2	2	2	2	2	2	2	2	2	2	2	2	2	2	2	2	2	2	2	2	2	2	2	2	2	2	2	2	1	3	2	2	2	2	2	2
10911117	1	2	2	2	1	2	2	2	4	1	2	3	2	2	2	2	2	2	2	2	2	2	2	2	2	2	2	2	2	2	2	2	2	2	2	2	2	2	1	1	2		1	1	2	2
10911119	1	2	2	2	2	1	2	2	4	1	2	3	2	2	2	2	2	2	2	2	2	2	2	2	2	2	2	2	2	2	2	2	2	2	2	2	2	2	1	1	2	2	9	1	2	2
10911120	1	2	2	1	2	2	2	2	2	2	2	2	2	2	2	2	2	2	2	2	2	2	2	2	2	2	2	2	2	2	2	2	2	2	2	2	2	2	9	1	2	2	9	2	1	1
10911121	1	2	2	2	2	2	1	2	3	1	2	3	2	2	2	2	2	2	2	2	2	2	2	2	2	2	2	2	2	2	2	2	2	2	2	2	2	2	1	1	2	1	2	2	1	2
10911123	1	2	2	2	1	2	2	2	4	1	2	3	2	2	2	2	2	2	2	2	2	2	2	2	2	2	2	2	2	2	2	2	2	2	2	2	2	2	1	1	2		2	2	1	1
10911124	1	2	2	2	1	1	2	2	4	1	2	3	2	2	2	2	2	2	2	2	2	2	2	2	2	2	2	2	2	2	2	2	2	2	2	2	2	2	1	1	2		9	2	2	2
10911125	1	2	2	2	1	2	2	2	3	1	2	3	2	2	2	2	2	2	2	2	2	2	2	2	2	2	2	2	2	2	2	2	2	2	2	2	2	2	1	1	2	2	2	2	2	2
10911126	1	2	2	2	1	1	1	1	4	1	2	3	2	2	2	2	2	2	2	2	2	2	2	2	2	2	2	2	2	2	2	2	2	2	2	2	2	2	1	1	2		2	2	2	1
10911127	1	2	2	2	1	1	1	2	1	1	2	3	2	2	2	2	2	2	2	2	2	2	2	2	2	2	2	2	2	2	2	2	2	2	2	2	2	2	1	1	2		2	1	2	2
10911128	1	1	1	1	1	1	1	1	3	2	2	3	2	2	2	2	2	2	2	2	2	2	2	2	2	2	2	2	2	2	2	2	2	2	2	2	2	2	1	1	2	1	2	2	2	2
10911129	1	2	2	1	1	2	1	2	4	1	2	3	2	2	2	2	2	2	2	2	2	2	2	2	2	2	2	2	2	2	2	2	2	2	2	2	2	2	1	1	2		2	9	2	2
10911130	1	2	2	2	1	1	1	1	4	1	2	2	2	2	2	2	2	2	2	2	2	2	2	2	2	2	2	2	2	2	2	2	2	2	2	2	2	2	1		2		2	2	1	1
10911131	1	2	1	2	1	1	2	2	3	2	2	3	2	2	2	2	2	2	2	2	2	2	2	2	2	2	2	2	2	2	2	2	2	2	2	2	2	2	1	1	2		1	1	2	2
10911132	1	2	2	2	2	2	1	2	3	1	2	3	2	2	2	2	2	2	2	2	2	2	2	2	2	2	2	2	2	2	2	2	2	2	2	2	2	2	1	1	2		2	2	2	2
10911133	1	2	2	2	1	2	2	2	4	1	2	3	2	2	2	2	2	2	2	2	2	2	2	2	2	2	2	2	2	2	2	2	2	2	2	2	2	2	1	1	2	2	2	2	2	2
10911134	1	2	2	2	1	1	2	2	2	1	2	3	2	2	2	2	2	2	2	2	2	2	2	2	2	2	2	2	2	2	2	2	2	2	2	2	2	2	1	1	2		2	2	1	2
10911135	1	2	2	2	1	2	2	2	4	1	2	3	2	2	2	2	2	2	2	2	2	2	2	2	2	2	2	2	2	2	2	2	2	2	2	2	2	2	1	1	2		2	2	2	2
10911136	1	2	2	2	1	1	2	2	4	1	2	3	2	2	2	2	2	2	2	2	2	2	2	2	2	2	2	2	2	2	2	2	2	2	2	2	2	2	1	1	2		2	2	2	2
10911137	1	2	2	1	1	1	1	2	4	1	2	3	2	2	2	2	2	2	2	2	2	2	2	2	2	2	2	2	2	2	2	2	2	2	2	2	2	2	1	1	2	1	2	2	1	2
10911140	1	2	2	2	1	1	1	2	2	1	2	3	2	2	2	2	2	2	2	2	2	2	2	2	2	2	2	2	2	2	2	2	2	2	2	2	2	2	1	1	2		9	1	1	2
10911141	1	1	2	2	1	1	1	2	2	1	2	3	2	2	2	2	2	2	2	2	2	2	2	2	2	2	2	2	2	2	2	2	2	2	2	2	2	2	1	1	2	2	1	1	2	2
10911142	1	2	2	2	1	2	2	2	3	1	2	2	2	2	2	2	2	2	2	2	2	2	2	2	2	2	2	2	2	2	2	2	2	2	2	2	2	2	1	1	2	2	2	2	1	1
11011101	1	2	1	1	1	1	2	2	3	2	1	1	1	2	1	1	1	2	2	2	2	2	1	2	2	2	2	1	1	1	2	2	2	1	2	1	2	2	2	2	2		1	1	2	2
11011102	1	2	2	2	1	2	1	2	4	2	1	1	1	2	1	1	1	1	2	1	2	2	1	2	2	2	1	1	2	2	1	2	2	1	2	2	2	1	3	2	2		1	2	2	2
11011103	1	2	1	2	2	2	2	2	3	2	1	1	1	2	1	1	1	1	2	2	1	2	1	2	2	2	2	1	1	1	1	1	1	1	2	1	2	2	4	9	2	2	9	9	2	2
11011104	1	2	1	1	1	1	2	2	2	2	1	2	2	2	2	2	2	2	2	2	1	1	2	1	2	1	2	1	2	1	2	2	2	1	1	1	2	2		9	2		2	2	2	2
11011105	1	2	1	1	1	1	2	2	3	1	1	1	1	2	2	1	1	1	2	1	1	2	1	2	2	2	2	1	2	1	1	2	2	1	1	1	2	2	4	2	2	2	1	1	1	1
11011106	1	2	1	2	2	2	2	2	1	1	1	1	1	2	1	1	2	1	2	2	2	2	2	2	2	2	2	1	2	2	2	2	2	1	2	2	2	2	3	3	2		2		2	2
11011107	1	2	1	1	1	1	1	2	3	1	1	1	1	2	1	1	1	1	1	1	1	1	1	2	2	2	2	1	1	1	1	1	2	1	1	1	1	2	4	2	2	2	1	1	2	2
11011108	1	1	2	2	2	2	2	2	4	1	1	1	1	1	1	1	1	1	2	1	1	2	1	2	2	2	2	1	1	2	1	2	2	1	1	1	2	2	4	2	2	1	2	2	1	2
11011109	1	2	2	2	1	1	1	1	3	1	1	1	1	2	1	1	1	1	2	1	1	2	1	2	2	2	2	1	1	2	2	1	2	1	2	2	1	1	3	3	2		1	2	2	2
11011110	1	1	2	2	1	2	2	2	3	1	1	1	1	2	1	1	1	1	2	2	1	2	1	2	2	2	2	1	2	2	1	2	2	1	2	2	2	2	3	2	2		1	1	2	2
11011111	1	1	2	1	1	2	1	2	4	1	1	1	1	1	1	1	1	1	1	1	1	1	1	1	1	1	2	1	1	2	1	2	2	1	1	1	1	2	4	2	2	1	9	9	2	2
11011112	1	2	2	2	2	2	2	2	2	1	1	1	1	2	2	1	1	1	2	1	1	2	2	2	2	2	2	1	1	2	2	2	2	1	2	1	2	2	2	3	2	1	2	2	2	2
11011113	1	2	1	2	1	2	2	2	2	1	1	1	1	2	1	1	1	1	2	1	1	2	2	2	2	2	2	1	1	1	1	1	2	1	2	1	2	2	4	9	2		2	9	2	2
11011114	1	2	1	2	2	2	1	1	3	2	1	1	1	1	1	1	1	1	1	1	1	1	1	1	1	1	2	1	1	1	1	1	1	1	1	1	1	2	3	2	2	2	1	9	2	2
11011115	1	2	1	2	2	2	2	2	3	1	1	1	1	2	1	1	1	1	2	1	1	2	2	2	2	2	1	1	1	2	1	2	2	1	2	1	2	2	3	9	2		1	1	2	2
11011116	1	2	1	2	1	1	1	1	3	1	1	1	1	2	1	1	1	1	2	1	1	2	1	2	2	2	2	1	1	1	1	2	2	1	1	2	1	1	4	2	2	2	1	1	2	2
11011117	1	2	1	2	1	1	1	2	4	1	1	1	1	2	1	1	1	1	2	1	2	2	1	2	2	2	2	1	1	2	1	2	2	1	2	1	2	2	3	3	2		9	2	2	2
11011118	1	1	1	1	1	1	1	1	3	1	1	1	1	2	1	1	1	1	2	1	1	2	1	2	2	2	2	1	1	2	1	2	2	1	1	1	2	2	4	3	2		1	1	1	1
11011119	1	2	1	1	1	1	2	2	3	2	1	1	1	2	1	1	1	1	2	2	2	2	1	2	2	2	1	1	1	2	2	2	2	1	2	1	1	2	4	9	2		2	2	2	2
11011120	1	2	1	2	1	2	2	2	3	1	1	1	1	2	1	1	1	1	2	2	1	2	2	2	2	2	2	1	2	2	2	2	2	2	2	1	2	2	3	3	2		2	1	2	2
11011121	1	2	1	1	1	1	2	2	2	1	1	1	1	2	1	1	1	1	2	1	1	2	1	2	2	2	1	1	1	1	2	2	2	1	1	1	2	2	4	2	2		1	1	2	2
11011122	1	1	2	2	1	1	2	2	4	1	1	1	1	2	1	1	1	1	2	1	1	2	1	2	2	2	2	1	2	2	1	2	2	1	1	2	2	2	4	9	2		1	2	2	2
11011123	1	2	1	2	1	2	2	2	2	2	1	1	1	2	1	1	1	1	2	2	1	2	2	2	2	2	2	1	1	2	1	2	2	1	1	1	2	2	3	3	2	2	9	1	1	2
11011124	1	2	1	1	1	1	1	2	3	1	1	1	1	2	1	1	1	1	2	2	1	2	1	1	2	2	2	2	1	2	1	2	2	1	2	2	2	1	3	2	2	2	1	1	1	2
11011125	1	2	2	2	1	2	2	2	3	1	1	1	1	2	1	1	1	1	2	1	2	2	1	2	2	2	2	1	1	2	2	2	2	1	2	2	2	2		3	2		2	1	2	2
11011126	1	1	2	2	2	2	2	2	4	1	1	2	1	2	1	1	1	1	1	2	2	2	1	2	2	2	2	1	1	2	1	2	2	1	2	1	2	2	3	2	2	1	2	2	2	2
11011127	1	2	1	2	2	2	2	2	1	1	1	1	1	2	1	1	1	1	2	2	2	2	1	2	2	2	2	1	1	2	2	2	2	1	2	1	2	2	9	9	2	2	1	2	1	1
11011128	1	2	1	2	2	2	2	2	2	1	1	1	1	2	1	1	1	1	2	1	1	2	1	2	2	2	2	1	1	1	1	2	2	1	2	1	2	2	4	3	2	2	9	9	2	2
11011129	1	2	1	1	1	1	1	2	3	1	1	1	1	2	2	1	1	1	2	1	1	2	2	2	2	2	2	1	1	1	1	2	2	1	2	1	1	2	4	2	2		2	1	1	1
11011130	1	2	1	2	1	2	1	1	3	1	1	1	1	2	1	1	1	1	2	2	1	2	2	2	2	2	2	1	1	1	1	2	2	1	2	1	1	2	4	9	2		2	9	1	1
11011131	1	2	1	1	1	1	1	2	3	1	1	1	2	2	2	1	1	1	2	1	1	2	2	2	2	2	2	1	1	2	1	2	2	1	2	2	2	2	4	2	2		1	1	2	2
11011132	1	2	1	2	1	2	2	2	3	1	1	1	1	2	1	1	1	1	2	1	1	2	1	2	2	2	1	1	2	2	1	2	2	1	2	1	2	1	4	3	2		1	1	2	2
11011133	1	2	1	2	2	2	2	2	4	1	1	1	1	2	1	1	1	1	2	2	1	2	1	2	2	2	2	1	1	2	1	2	2	1	2	1	2	2	3	2	2		9	1	1	1
11011134	1	2	1	2	2	2	2	2	2	1	1	1	2	1	1	1	1	1	1	1	1	1	2	1	1	2	2	1	2	2	2	2	2	1	1	1	1	2	4	3	2	1	2	2	2	1
11011136	1	2	1	2	2	1	1	1	3	1	1	1	1	2	1	1	1	1	2	2	1	2	2	2	2	2	2	1	1	1	2	2	2	1	2	2	2	2	4	9	2		9	9	2	2
11011137	1	2	1	2	1	1	1	2	4	1	1	1	1	2	2	1	1	1	2	2	1	2	1	2	2	2	2	1	1	2	1	2	2	1	2	1	2	2	4	3	2	2	9	9	2	2
11011138	1	2	1	1	1	1	1	2	3	1	1	1	1	2	2	1	1	1	2	1	1	2	2	2	2	2	2	1	1	1	1	2	2	1	2	1	2	2	3	2	2	2	1	1	2	2
11011139	1	2	1	2	2	2	2	2	3	1	1	1	1	2	1	1	1	1	2	1	1	2	1	2	2	2	2	1	1	1	1	2	2	1	2	1	2	2	3	3	2		1	2	1	1
11011140	1	2	1	1	1	1	1	2	3	1	1	1	1	2	1	1	1	1	2	2	1	2	1	2	2	2	2	1	1	2	1	2	2	1	2	1	2	2	4	9	2	2	1	1	2	2
11011142	1	1	2	2	2	2	2	2	2	2	1	1	1	2	1	1	1	1	2	1	1	2	1	2	2	2	2	1	1	2	1	2	2	1	2	2	2	2	4	2	2	2	1	2	2	2
11011143	1	2	1	2	1	2	2	2	3	1	1	1	1	2	1	1	1	1	2	2	1	1	2	2	2	2	2	1	1	2	2	2	2	1	2	2	2	2	3	3	2		2	1	2	2
11011144	1	2	1	2	2	2	2	2	4	1	1	1	1	2	1	1	1	1	2	1	1	2	1	2	2	2	2	1	1	2	1	2	2	1	2	1	2	2	4	2	2	1	9	2	2	2
11011145	1	2	1	2	1	2	1	2	3	1	1	1	1	2	1	1	1	1	1	1	1	2	1	2	2	2	2	1	1	2	1	2	2	1	2	1	2	2	4	3	2		9	9	2	2
11011146	1	2	1	1	1	1	1	2	3	1	1	1	1	2	1	1	1	1	2	2	1	2	1	2	2	2	2	1	2	2	1	2	2	1	1	1	2	2	3	9	2		1	1	2	2
11011147	1	2	1	1	1	1	1	2	3	1	1	1	1	2	1	1	1	1	2	1	2	2	1	2	2	2	2	1	1	2	1	1	2	1	1	1	1	2	4	2	2	2	1	1	1	2
11011148	1	2	1	1	1	2	2	2	1	1	1	1	1	2	1	1	1	1	2	1	1	2	1	2	2	2	1	1	2	2	1	2	2	1	2	2	2	2	4	3	2	2	1	1	2	2
11011150	1	2	1	2	1	2	2	2	3	2	1	1	1	2	1	1	1	1	2	2	2	2	1	2	2	2	1	2	2	2	2	2	2	1	2	2	2	2		2	2	2	1	9	2	2
11011151	1	1	1	2	1	1	1	1					2	2	2	1	2	2	1	1	2	1	1	2	2	1	2	1	1	2	1	2	2	1	1	1	1	2		3	2	1	9	9	1	1
11011152	1	2	1	1	1	1	1	2	3	2	1	1	1	2	1	1	1	1	1	1	2	2	1	2	2	2	1	1	1	2	1	2	2	1	1	1	1	2	4	2	2	2	1	2	1	2
11011153	1	2	2	2	1	2	2	2	2	1	1	1	2	2	1	1	1	1	1	1	1	2	1	1	2	2	2	1	1	1	1	2	2	1	1	1	1	2	9	3	2	2	9	9	1	1
11011154	1	2	1	2	2	2	2	2	2	1	1	1	1	1	1	1	2	1	2	1	2	2	1	2	2	2	2	1	2	2	2	2	2	1	2	2	2	2	3	3	2		1	1	1	2
11011155	1	2	1	2	1	1	2	2	3	1	1	1	1	2	1	1	1	1	2	1	1	2	1	2	2	2	2	1	1	2	2	1	2	1	2	2	2	2	4	9	2		9	9	2	2
11011156	1	2	1	2	1	1	2	2	3	1	1	1	1	2	2	1	1	1	2	1	1	2	2	2	2	2	2	2	1	2	1	2	2	1	2	2	2	2		2	2		1	1	2	2
11011157	1	2	1	2	1	1	1	2	2	2	1	1	1	2	2	1	1	1	1	1	2	2	2	2	2	2	2	2	1	1	1	2	2	1	2	1	2	2	3	9	2		2	1	2	2
11011158	1	2	2	2	2	1	2	2	3	1	1	1	1	2	2	1	1	1	2	2	2	2	1	2	2	2	2	1	2	2	2	2	2	1	2	1	2	2	9	9	2		2	9	2	2
11011159	1	2	2	2	1	2	2	2	1	1	1	1	1	1	1	1	1	1	2	2	1	1	2	2	1	1	1	1	2	2	1	2	1	1	1	2	2	2		3	2	2	2	9	2	2
11011160	1	1	1	1	1	1	2	2	2	1	1	1	1	2	1	1	2	1	2	2	1	2	1	2	2	2	2	1	1	2	1	2	2	1	2	2	1	2		3	2	2	2	2	2	2
11011161	1	2	2	2	2	1	2	2	2	1	1	1	1	2	1	1	1	1	1	1	2	2	2	2	2	2	2	1	2	2	2	2	2	1	2	1	2	2	3	3	2		2	2	2	2
11011162	1	1	1	2	1	1	2	1	2	1	1	1	1	2	1	1	1	1	2	1	2	2	1	2	2	2	2	1	1	2	1	2	2	1	2	1	2	2	4	2	2	2	1	1	2	2
20111102	2	2	2	2	2	2	2	2	1	1	2	3	2	2	2	2	2	2	2	2	2	2	2	2	2	2	2	2	2	2	2	2	2	2	2	2	2	2	1	1	2		1	1	2	2
20111103	2	2	2	1	2	2	2	2	1	2	2	3	2	2	2	2	2	2	2	2	2	2	2	2	2	2	2	2	2	2	2	2	2	2	2	2	2	2	1	1	2		1	1	2	2
20111104	2	2	2	2	2	2	2	1	1	1	2	3	2	2	2	2	2	2	2	2	2	2	2	2	2	2	2	2	2	2	2	2	2	2	2	2	2	2	1	1	2		1	1	1	2
20111105	2	1	1	2	1	1	2	2		1	2	3	2	2	2	2	2	2	2	2	2	2	2	2	2	2	2	2	2	2	2	2	2	2	2	2	2	2	1	1	1	1	1	1	1	2
20111106	2	1	2	2	1	2	1	1	1	2	2	3	2	2	2	2	2	2	2	2	2	2	2	2	2	2	2	2	2	2	2	2	2	2	2	2	2	2	1	1	2		1	1		2
20111107	2	2	1	2	2	2	2	2	2	2	2	3	2	2	2	2	2	2	2	2	2	2	2	2	2	2	2	2	2	2	2	2	2	2	2	2	2	2	1	1	2	1	1	1	2	2
20111108	2	2	2	2	2	2	2	1	1	2	2	3	2	2	2	2	2	2	2	2	2	2	2	2	2	2	2	2	2	2	2	2	2	2	2	2	2	2	1	1	2	2	1	1	2	2
20111109	2	2	2	2	1	2	2	2	1	2	2	3	2	2	2	2	2	2	2	2	2	2	2	2	2	2	2	2	2	2	2	2	2	2	2	2	2	2	1	1	2	2	1	1	1	2
20111110	2	2	2	2	1	2	2	2	2	2	2	3	2	2	2	2	2	2	2	2	2	2	2	2	2	2	2	2	2	2	2	2	2	2	2	2	2	2	1	1	2	2	1	1	2	2
20111111	2	2	2	2	1	2	2	2	1	1	2	3	2	2	2	2	2	2	2	2	2	2	2	2	2	2	2	2	2	2	2	2	2	2	2	2	2	2	1	1	2		1	1	1	1
20111112	2	1	2	2	2	2	2	2	1	2		3	2	2	2	2	2	2	2	2	2	2	2	2	2	2	2	2	2	2	2	2	2	2	2	2	2	2	1	1	2		2	1	1	2
20111114	2	1	2	2	2	2	2	2	1	2	2	3	2	2	2	2	2	2	2	2	2	2	2	2	2	2	2	2	2	2	2	2	2	2	2	2	2	2	1	1	2		2	2	1	2
20111117	2	2	2	2	1	1	1	1	1	1	2	3	2	2	2	2	2	2	2	2	2	2	2	2	2	2	2	2	2	2	2	2	2	2	2	2	2	2	1	1	2		1	1	2	1
20111122	2	2	2	2	2	2	2	1	1	2	2	3	2	2	2	2	2	2	2	2	2	2	2	2	2	2	2	2	2	2	2	2	2	2	2	2	2	2	1	1	2		2	1	1	1
20111125	2	2	2	2	1	2	2	2	1	2	2	3	2	2	2	2	2	2	2	2	2	2	2	2	2	2	2	2	2	2	2	2	2	2	2	2	2	2	1	1	2		9	9	2	2
20111126	2	1	2	2	2	2	2	2	1	2	1	3	2	2	2	2	2	2	2	2	2	2	2	2	2	2	2	2	2	2	2	2	2	2	2	2	2	2	1	1	2		1	1	2	2
20111127	2	2	2	1	1	2	2	2	1	1	2	3	2	2	2	2	2	2	2	2	2	2	2	2	2	2	2	2	2	2	2	2	2	2	2	2	2	2	1	1	2		1	1	2	2
20111128	2	2	2	2	1	2	2	2	1	2	2	3	2	2	2	2	2	2	2	2	2	2	2	2	2	2	2	2	2	2	2	2	2	2	2	2	2	2	1	1	2		9	9	1	1
20111129	2	2	2	2	1	2	2	2	1	2	2	3	2	2	2	2	2	2	2	2	2	2	2	2	2	2	2	2	2	2	2	2	2	2	2	2	2	2	1	1	2		9	1	1
20111130	2	2	2	1	1	2	2	2	1	2	2	3	2	2	2	2	2	2	2	2	2	2	2	2	2	2	2	2	2	2	2	2	2	2	2	2	2	2	1	1	2		2	1	1	2
20111131	2	1	2	2	2	2	2	2	1	1	2	3	2	2	2	2	2	2	2	2	2	2	2	2	2	2	2	2	2	2	2	2	2	2	2	2	2	2	1	1	2		2	2	2	2
20111132	2	2	2	2	1	2	2	2	1	1	2	3	2	2	2	2	2	2	2	2	2	2	2	2	2	2	2	2	2	2	2	2	2	2	2	2	2	2	1	1	2		1	1	2	2
20111133	2	2	2	2	1	2	1	2	1	2	2	3	2	2	2	2	2	2	2	2	2	2	2	2	2	2	2	2	2	2	2	2	2	2	2	2	2	2	1	1	2		1	1	1	2
20111134	2	2	2	1	2	2	2	2	1	2	2	3	2	2	2	2	2	2	2	2	2	2	2	2	2	2	2	2	2	2	2	2	2	2	2	2	2	2	1	1	2		1	1	2	2
20111135	2	2	2	2	1	2	1	2	1	2	2	2	2	2	2	2	2	2	2	2	2	2	2	2	2	2	2	2	2	2	2	2	2	2	2	2	2	2	1	1	2		2	1	2	2
20111136	2	2	2	2	1	2	2	2	1	1	2	3	2	2	2	2	2	2	2	2	2	2	2	2	2	2	2	2	2	2	2	2	2	2	2	2	2	2	1	1	2		9	1	1	2
20111137	2	2	2	1	1	2	2	2	1	2	2	3	2	2	2	2	2	2	2	2	2	2	2	2	2	2	2	2	2	2	2	2	2	2	2	2	2	2	1	1	2		1	1	1	2
20111138	2	2	2	2	1	2	2	2	1	1	2	3	2	2	2	2	2	2	2	2	2	2	2	2	2	2	2	2	2	2	2	2	2	2	2	2	2	2	1	1	2		9	1	1	2
20111139	2	2	2	2	1	2	2	2	1	2	2	3	2	2	2	2	2	2	2	2	2	2	2	2	2	2	2	2	2	2	2	2	2	2	2	2	2	2	1	1	2		1	9	2	2
20111140	2	2	2	2	1	2	2	2	1	2	2		2	2	2	2	2	2	2	2	2	2	2	2	2	2	2	2	2	2	2	2	2	2	2	2	2	2	1	1	2		9	1	1	2
20111141	2	2	2	2	1	2	2	2	1	2	2	3	2	2	2	2	2	2	2	2	2	2	2	2	2	2	2	2	2	2	2	2	2	2	2	2	2	2	1	1	2		9	9	1	2
20211101	2	2	2	2	1	2	2	2	1	1	2	3	2	2	2	2	2	2	2	2	2	2	2	2	2	2	2	2	2	2	2	2	2	2	2	2	2	2	1	1	2		9	2	2	2
20211102	2	1	2	2	2	2	2	2	3	1	2	3	2	2	2	2	2	2	2	2	2	2	2	2	2	2	2	2	2	2	2	2	2	2	2	2	2	2	1	1	2		1	1	1	2
20211103	2	2	2	2	1	1	2	1	1	1	2	2	2	2	2	2	2	2	2	2	2	2	2	2	2	2	2	2	2	2	2	2	2	2	2	2	2	2	1	1	2		1	1	2	2
20211104	2	2	2	2	2	2	1	2	4	1	2	3	2	2	2	2	2	2	2	2	2	2	2	2	2	2	2	2	2	2	2	2	2	2	2	2	2	2	1	1	2		1	1	2	2
20211105	2	2	2	2	2	2	2	1	1	2	2	3	2	2	2	2	2	2	2	2	2	2	2	2	2	2	2	2	2	2	2	2	2	2	2	2	2	2	1	1	2		1	1	1	1
20211106	2	2	2	2	1	2	2	2	1	1	2	3	2	2	2	2	2	2	2	2	2	2	2	2	2	2	2	2	2	2	2	2	2	2	2	2	2	2	1	1	2		1	1	2	2
20211107	2	2	2	2	2	2	2	1	2	1	2	3	2	2	2	2	2	2	2	2	2	2	2	2	2	2	2	2	2	2	2	2	2	2	2	2	2	2	1	1	1		1	1	2	2
20211108	2	2	2	2	1	2	2	2	1	1	2	3	2	2	2	2	2	2	2	2	2	2	2	2	2	2	2	2	2	2	2	2	2	2	2	2	2	2	1	1	2		1	1	2	2
20211109	2	2	2	2	1	2	2	2	3	1	2	3	2	2	2	2	2	2	2	2	2	2	2	2	2	2	2	2	2	2	2	2	2	2	2	2	2	2	1	1	2		1	1	2	2
20211110	2	2	2	2	1	2	2	2	1	1	2	3	2	2	2	2	2	2	2	2	2	2	2	2	2	2	2	2	2	2	2	2	2	2	2	2	2	2	1	1	2		1	1	1	2
20211111	2	2	2	1	2	2	2	2	1	1	2	3	2	2	2	2	2	2	2	2	2	2	2	2	2	2	2	2	2	2	2	2	2	2	2	2	2	2	1	1	2		1	1	1	2
20211112	2	2	2	2	2	2	2	1	1	1	2	3	2	2	2	2	2	2	2	2	2	2	2	2	2	2	2	2	2	2	2	2	2	2	2	2	2	2	2	1	2		1	2	1	1
20211113	2	2	2	2	1	2	2	2	1	1	2	3	2	2	2	2	2	2	2	2	2	2	2	2	2	2	2	2	2	2	2	2	2	2	2	2	2	2	1	1	2	2	1	1	2	2
20211114	2	2	2	2	1	2	2	2	1	1	2	3	2	2	2	2	2	2	2	2	2	2	2	2	2	2	2	2	2	2	2	2	2	2	2	2	2	2	1	1	2		2	2	2	2
20211115	2	2	2	2	1	1	1	2	1	1	2	3	2	2	2	2	2	2	2	2	2	2	2	2	2	2	2	2	2	2	2	2	2	2	2	2	2	2	1	1	2		1	1	1	2
20211116	2	2	2	2	2	2	2	1	3	1	2	3	2	2	2	2	2	2	2	2	2	2	2	2	2	2	2	2	2	2	2	2	2	2	2	2	2	2	1	1	2		2	1	2	2
20211117	2	2	2	1	2	2	2	2	1	1	2	3	2	2	2	2	2	2	2	2	2	2	2	2	2	2	2	2	2	2	2	2	2	2	2	2	2	2	1	1	2		1	1	1	2
20211118	2	1	2	2	1	1	1	1	2	1	2	3	2	2	2	2	2	2	2	2	2	2	2	2	2	2	2	2	2	2	2	2	2	2	2	2	2	2	1	1	2		9	1	2	2
20211119	2	2	2	2	2	2	2	1	2	1	2	3	2	2	2	2	2	2	2	2	2	2	2	2	2	2	2	2	2	2	2	2	2	2	2	2	2	2	1	1	2		1	1	1	2
20211120	2	2	2	2	2	2	2	1	2	1	1	3	2	2	2	2	2	2	2	2	2	2	2	2	2	2	2	2	2	2	2	2	2	2	2	2	2	2	1	1	2		1	1	1	2
20211121	2	2	2	2	2	2	2	2	4	1	2	3	2	2	2	2	2	2	2	2	2	2	2	2	2	2	2	2	2	2	2	2	2	2	2	2	2	2	1	1	2		1	1	1	2
20211122	2	2	2	2	2	2	2	1	2	1	2	2	2	2	2	2	2	2	2	2	2	2	2	2	2	2	2	2	2	2	2	2	2	2	2	2	2	2	1	1	2		1	1	1	2
20211123	2	1	2	2	2	2	2	2	3	2	2	3	2	2	2	2	2	2	2	2	2	2	2	2	2	2	2	2	2	2	2	2	2	2	2	2	2	2	1	1	2		9		1	1
20211124	2	2	2	2	2	2	2	1	1	1	2	3	2	2	2	2	2	2	2	2	2	2	2	2	2	2	2	2	2	2	2	2	2	2	2	2	2	2	1	1	2		2	1	1	2
20211125	2	2	2	2	2	1	2	2	4	1	2	3	2	2	2	2	2	2	2	2	2	2	2	2	2	2	2	2	2	2	2	2	2	2	2	2	2	2	1	1	2		9	1	2	2
20211126	2	2	1	2	2	2	2	2	3	1	2	3	2	2	2	2	2	2	2	2	2	2	2	2	2	2	2	2	2	2	2	2	2	2	2	2	2	2	1	1	2		1	1	1	2
20211128	2	2	1	2	2	2	2	2	1	1	2	3	2	2	2	2	2	2	2	2	2	2	2	2	2	2	2	2	2	2	2	2	2	2	2	2	2	2	1	1	2		1	1	2	2
20211129	2	1	2	2	2	2	2	2	2	1	2	3	2	2	2	2	2	2	2	2	2	2	2	2	2	2	2	2	2	2	2	2	2	2	2	2	2	2	1	1	2		1	1	2	2
20211130	2	2	1	2	2	2	2	2	1	1	2	3	2	2	2	2	2	2	2	2	2	2	2	2	2	2	2	2	2	2	2	2	2	2	2	2	2	2	1	1	2		1	1	2	2
20211131	2	2	2	2	2	2	2	1	2	1	2	3	2	2	2	2	2	2	2	2	2	2	2	2	2	2	2	2	2	2	2	2	2	2	2	2	2	2	1	1	1	1	1	1	2	2
20211132	2	2	1	2	2	2	2	2	3	2	2	3	2	2	2	2	2	2	2	2	2	2	2	2	2	2	2	2	2	2	2	2	2	2	2	2	2	2	1	1	2		9		2	2
20211133	2	1	2	2	1	2	1	2	2	1	2	3	2	2	2	2	2	2	2	2	2	2	2	2	2	2	2	2	2	2	2	2	2	2	2	2	2	2	1	1	2		2	2	2	2
20211134	2	2	2	2	2	2	2	1	1	1	2	3	2	2	2	2	2	2	2	2	2	2	2	2	2	2	2	2	2	2	2	2	2	2	2	2	2	2	1	1	1	1	9	2	1	2
20211135	2	2	2	2	1	2	2	2	2	1	2	3	2	2	2	2	2	2	2	2	2	2	2	2	2	2	2	2	2	2	2	2	2	2	2	2	2	2	1	1	2		1	1	2	2
20211136	2	2	2	2	1	2	2	2	1	1	2	3	2	2	2	2	2	2	2	2	2	2	2	2	2	2	2	2	2	2	2	2	2	2	2	2	2	2	1	1	2		1	1	2	2
20211137	2	1	2	2	2	2	2	2	1	2	2	3	2	2	2	2	2	2	2	2	2	2	2	2	2	2	2	2	2	2	2	2	2	2	2	2	2	2	1	1	2		9	9	1	1
20211138	2	2	2	2	1	2	2	2	2	1	2	3	2	2	2	2	2	2	2	2	2	2	2	2	2	2	2	2	2	2	2	2	2	2	2	2	2	2	1	1	2		2	9	2	2
20211139	2	1	2	2	2	2	2	2	1	2	2	3	2	2	2	2	2	2	2	2	2	2	2	2	2	2	2	2	2	2	2	2	2	2	2	2	2	2	1	1	2		9	9	1	2
20211140	2	2	2	2	2	2	2	1	1	2	2	3	2	2	2	2	2	2	2	2	2	2	2	2	2	2	2	2	2	2	2	2	2	2	2	2	2	2	1	1	2		2	1	2	2
20211141	2	2	1	2	2	2	2	2	4	2	2	3	2	2	2	2	2	2	2	2	2	2	2	2	2	2	2	2	2	2	2	2	2	2	2	2	2	2	1	1	2		1	1	2	2
20211142	2	2	2	2	2	1	1	1	1	1	2	3	2	2	2	2	2	2	2	2	2	2	2	2	2	2	2	2	2	2	2	2	2	2	2	2	2	2	1	1	2		1	1	2	1
20211143	2	2	2	2	1	1	1	1	1	1	2	3	2	2	2	2	2	2	2	2	2	2	2	2	2	2	2	2	2	2	2	2	2	2	2	2	2	2	1	1	2		9	1	2	2
20211144	2	2	1	2	1	2	2	2	1	1	2	3	2	2	2	2	2	2	2	2	2	2	2	2	2	2	2	2	2	2	2	2	2	2	2	2	2	2	1	1	2		1	1	2	2
20211145	2	2	2	1	2	2	2	2	1	1	2	3	2	2	2	2	2	2	2	2	2	2	2	2	2	2	2	2	2	2	2	2	2	2	2	2	2	2	1	1	2		1	1	1	2
20211146	2	2	2	1	2	2	2	2	1	1	2	2	2	2	2	2	2	2	2	2	2	2	2	2	2	2	2	2	2	2	2	2	2	2	2	2	2	2	1	1	2		1	1	2	2
20211147	2	2	2	2	1	2	2	2	1	1	2	3	2	2	2	2	2	2	2	2	2	2	2	2	2	2	2	2	2	2	2	2	2	2	2	2	2	2	1	1	2		1	1	1	2
20211148	2	2	2	2	2	2	2	1	3	1	2	3	2	2	2	2	2	2	2	2	2	2	2	2	2	2	2	2	2	2	2	2	2	2	2	2	2	2	1	1	2		9	1	2	2
20211149	2	2	2	1	2	2	2	2	1	1	2	3	2	2	2	2	2	2	2	2	2	2	2	2	2	2	2	2	2	2	2	2	2	2	2	2	2	2	1	1	2		1	1	2	2
20211150	2	1	2	2	2	2	2	2	2	2	2	3	2	2	2	2	2	2	2	2	2	2	2	2	2	2	2	2	2	2	2	2	2	2	2	2	2	2	1	1	2		9	1	2	2
20211151	2	1	2	2	1	1	2	2	1	1	2	3	2	2	2	2	2	2	2	2	2	2	2	2	2	2	2	2	2	2	2	2	2	2	2	2	2	2	1	1	2		2	1	2	2
20211152	2	2	2	2	1	2	2	2	1	1	2	3	2	2	2	2	2	2	2	2	2	2	2	2	2	2	2	2	2	2	2	2	2	2	2	2	2	2	1	1	2		9	1	2	2
20211153	2	2	2	2	1	2	2	2	1	2		3	2	2	2	2	2	2	2	2	2	2	2	2	2	2	2	2	2	2	2	2	2	2	2	2	2	2	1	1	2		1	1	2	2
20211154	2	2	2	2	2	2	2	1	2	1	2	3	2	2	2	2	2	2	2	2	2	2	2	2	2	2	2	2	2	2	2	2	2	2	2	2	2	2	1	1	2		9	1	2	2
20211155	2	2	2	2	2	2	2	1	4	1	2	3	2	2	2	2	2	2	2	2	2	2	2	2	2	2	2	2	2	2	2	2	2	2	2	2	2	2	1	1	2		2	1	2	2
20211156	2	2	2	2	1	2	2	2	2	1	2	3	2	2	2	2	2	2	2	2	2	2	2	2	2	2	2	2	2	2	2	2	2	2	2	2	2	2	1	1	2		1	1	2	2
20211157	2	1	2	2	2	2	2	2	3	1	2	3	2	2	2	2	2	2	2	2	2	2	2	2	2	2	2	2	2	2	2	2	2	2	2	2	2	2	1	1	2		1	1	1	1
20211158	2	2	2	1	2	2	2	2	1	1	2	3	2	2	2	2	2	2	2	2	2	2	2	2	2	2	2	2	2	2	2	2	2	2	2	2	2	2	1	1	2		1	1	1	2
20211159	2	2	2	2	1	2	2	2	1	1	2	3	2	2	2	2	2	2	2	2	2	2	2	2	2	2	2	2	2	2	2	2	2	2	2	2	2	2	1	1	2		9	1	2	2
20211160	2	2	2	2	1	2	2	2	3	1	2	3	2	2	2	2	2	2	2	2	2	2	2	2	2	2	2	2	2	2	2	2	2	2	2	2	2	2	1	1	2		1	1	2	2
20311101	2	2	2	2	1	2	2	2	2	1	2	3	2	2	2	2	2	2	2	2	2	2	2	2	2	2	2	2	2	2	2	2	2	2	2	2	2	2	1	1	2	1	9	1	1	1
20311102	2	2	2	2	2	2	2	1	2	1	2	3	2	2	2	2	2	2	2	2	2	2	2	2	2	2	2	2	2	2	2	2	2	2	2	2	2	2	1	1	2		1		2	2
20311103	2	1	2	2	1	1	1	1	2	1	2	2	2	2	2	2	2	2	2	2	2	2	2	2	2	2	2	2	2	2	2	2	2	2	2	2	2	2	1	9	2		1	1	1	1
20311104	2	2	2	2	2	2	1	2	2	1	2	3	2	2	2	2	2	2	2	2	2	2	2	2	2	2	2	2	2	2	2	2	2	2	2	2	2	2	1	1	2		1	1	2	2
20311105	2	2	2	2	2	2	2	1	2	1	2	3	2	2	2	2	2	2	2	2	2	2	2	2	2	2	2	2	2	2	2	2	2	2	2	2	2	2	1	1	2		1	1	2	2
20311106	2	2	2	2	1	2	2	2	2	1	2	3	2	2	2	2	2	2	2	2	2	2	2	2	2	2	2	2	2	2	2	2	2	2	2	2	2	2	1	1	2		9	1	1	1
20311107	2	2	2	2	2	2	1	2	3	1	2	3	2	2	2	2	2	2	2	2	2	2	2	2	2	2	2	2	2	2	2	2	2	2	2	2	2	2	1	1	2		1	1	2	2
20311108	2	2	2	2	1	2	2	2	2	1	2	3	2	2	2	2	2	2	2	2	2	2	2	2	2	2	2	2	2	2	2	2	2	2	2	2	2	2	1	1	1	1	1	1	1	1
20311109	2	2	1	2	1	2	1	2	1	1	2	1	2	2	2	2	2	2	2	2	2	2	2	2	2	2	2	2	2	2	2	2	2	2	2	2	2	2	1	1	1	2	2	2	2	2
20311110	2	1	2	1	2	2	1	1	2	2	2	3	2	2	2	2	2	2	2	2	2	2	2	2	2	2	2	2	2	2	2	2	2	2	2	2	2	2	1	1	2		1	1	1	2
20311111	2	2	2	2	1	1	1	1	2	2	2	3	2	2	2	2	2	2	2	2	2	2	2	2	2	2	2	2	2	2	2	2	2	2	2	2	2	2	1	1	2		1	1	1	2
20311112	2	2	2	2	2	2	2	1	2	2	2	3	2	2	2	2	2	2	2	2	2	2	2	2	2	2	2	2	2	2	2	2	2	2	2	2	2	2	1	1	2		1	1	1	2
20311113	2	2	1	2	2	2	2	2	2	2	2	3	2	2	2	2	2	2	2	2	2	2	2	2	2	2	2	2	2	2	2	2	2	2	2	2	2	2	1	1	2		1	1	1	2
20311114	2	2	2	2	1	2	2	2	2	1	2	3	2	2	2	2	2	2	2	2	2	2	2	2	2	2	2	2	2	2	2	2	2	2	2	2	2	2	1	1	1	1	1	1	1	1
20311115	2	2	2	2	1	2	2	2	2	1	2	3	2	2	2	2	2	2	2	2	2	2	2	2	2	2	2	2	2	2	2	2	2	2	2	2	2	2	1	1	1	1	1	2	1	2
20311116	2	1	2	2	2	2	2	2	4	1	2	3	2	2	2	2	2	2	2	2	2	2	2	2	2	2	2	2	2	2	2	2	2	2	2	2	2	2	1	1	2		1	1	2	2
20311117	2	2	2	2	1	2	2	2	1	2	2	3	2	2	2	2	2	2	2	2	2	2	2	2	2	2	2	2	2	2	2	2	2	2	2	2	2	2	1	1	2		1	1	1	1
20311118	2	2	2	2	1	2	2	2	2	1	2	3	2	2	2	2	2	2	2	2	2	2	2	2	2	2	2	2	2	2	2	2	2	2	2	2	2	2	1	1	2		2	1	2	2
20311119	2	1	2	2	2	2	2	2	2	1	2	3	2	2	2	2	2	2	2	2	2	2	2	2	2	2	2	2	2	2	2	2	2	2	2	2	2	2	1	1	2		1	1	2	2
20311120	2	1	2	2	2	2	2	2	2	1	2	2	2	2	2	2	2	2	2	2	2	2	2	2	2	2	2	2	2	2	2	2	2	2	2	2	2	2	1	3	2	1	1	1	2	2
20311121	2	1	2	2	2	2	2	2	2	1	2	3	2	2	2	2	2	2	2	2	2	2	2	2	2	2	2	2	2	2	2	2	2	2	2	2	2	2	1	1	2		1	1	2	2
20311122	2	1	2	2	2	2	2	2	2	1	2	2	2	2	2	2	2	2	2	2	2	2	2	2	2	2	2	2	2	2	2	2	2	2	2	2	2	2	1	1	2		1	1	2	2
20311123	2	1	2	2	2	2	2	2	2	1	2	3	2	2	2	2	2	2	2	2	2	2	2	2	2	2	2	2	2	2	2	2	2	2	2	2	2	2	1	1	2	2	1	1	2	2
20311124	2	1	2	2	2	2	2	2	2	1	2	3	2	2	2	2	2	2	2	2	2	2	2	2	2	2	2	2	2	2	2	2	2	2	2	2	2	2	1	1	2		1	1	2	2
20311125	2	2	2	2	1	2	2	2	2	1	2	3	2	2	2	2	2	2	2	2	2	2	2	2	2	2	2	2	2	2	2	2	2	2	2	2	2	2	1	1	2		1	1	2	2
20311126	2	2	2	2	2	2	2	1	2	1	2	3	2	2	2	2	2	2	2	2	2	2	2	2	2	2	2	2	2	2	2	2	2	2	2	2	2	2	1	1	1	2	1	1	2	2
20311127	2	1	2	1	1	2	1	1	2	1	2	3	2	2	2	2	2	2	2	2	2	2	2	2	2	2	2	2	2	2	2	2	2	2	2	2	2	2	1	1	1	1	2	1	2	2
20311128	2	2	2	2	2	2	2	1	2	1	2	3	2	2	2	2	2	2	2	2	2	2	2	2	2	2	2	2	2	2	2	2	2	2	2	2	2	2	1	1	2		1	1	1	2
20311129	2	1	2	2	2	2	2	2	2	1	2	3	2	2	2	2	2	2	2	2	2	2	2	2	2	2	2	2	2	2	2	2	2	2	2	2	2	2	1	1	2		1	1	2	2
20311130	2	2	1	2	2	2	2	2	1	1	2	3	2	2	2	2	2	2	2	2	2	2	2	2	2	2	2	2	2	2	2	2	2	2	2	2	2	2	1	1	2	2	1	1	1	2
20311131	2	1	2	2	2	2	2	2	2	2	2	3	2	2	2	2	2	2	2	2	2	2	2	2	2	2	2	2	2	2	2	2	2	2	2	2	2	2	1	1	2		9	1	2	2
20311132	2	1	2	1	2	1	2	1	2	1	2	3	2	2	2	2	2	2	2	2	2	2	2	2	2	2	2	2	2	2	2	2	2	2	2	2	2	2	1	1	2		9	1	2	2
20311133	2	2	2	2	1	2	2	2	1	1	2	2	2	2	2	2	2	2	2	2	2	2	2	2	2	2	2	2	2	2	2	2	2	2	2	2	2	2	1	1	2		1	1	2	2
20311134	2	1	2	2	1	2	1	1	2	1	2	3	2	2	2	2	2	2	2	2	2	2	2	2	2	2	2	2	2	2	2	2	2	2	2	2	2	2	1	1	1	1	2	1	2	2
20311135	2	1	2	2	2	2	2	2	2	1	2	3	2	2	2	2	2	2	2	2	2	2	2	2	2	2	2	2	2	2	2	2	2	2	2	2	2	2	1		2		1	1	2	2
20411101	2	2	2	2	1	2	2	2	4	1	2	3	2	2	2	2	2	2	2	2	2	2	2	2	2	2	2	2	2	2	2	2	2	2	2	2	2	2	1	1	2		1	1	2	2
20411102	2	1	2	2	2	2	2	2	2	2	2	3	2	2	2	2	2	2	2	2	2	2	2	2	2	2	2	2	2	2	2	2	2	2	2	2	2	2	1	1	2		2	1	1	2
20411103	2	1	2	2	2	2	2	2	3	2	2	3	2	2	2	2	2	2	2	2	2	2	2	2	2	2	2	2	2	2	2	2	2	2	2	2	2	2	1	1	2		9	1	2	2
20411104	2	2	2	2	2	1	2	2	4	1	2	3	2	2	2	2	2	2	2	2	2	2	2	2	2	2	2	2	2	2	2	2	2	2	2	2	2	2	1	1	2		1	1	2	2
20411105	2	2	2	2	1	2	2	2	2	1	2	3	2	2	2	2	2	2	2	2	2	2	2	2	2	2	2	2	2	2	2	2	2	2	2	2	2	2	1	1	2		1	1	2	2
20411106	2	2	2	2	1	2	2	2	2	1	2	3	2	2	2	2	2	2	2	2	2	2	2	2	2	2	2	2	2	2	2	2	2	2	2	2	2	2	1	1	1	1	1	1	1	2
20411107	2	1	2	2	2	2	2	2	4	1	2	3	2	2	2	2	2	2	2	2	2	2	2	2	2	2	2	2	2	2	2	2	2	2	2	2	2	2	1	1	1	1	1	1	2	2
20411110	2	2	2	2	1	2	2	2	4	2	2	3	2	2	2	2	2	2	2	2	2	2	2	2	2	2	2	2	2	2	2	2	2	2	2	2	2	2	1	1	2		1	1	2	2
20411111	2	1	2	2	1	2	2	1	2	1	2	3	2	2	2	2	2	2	2	2	2	2	2	2	2	2	2	2	2	2	2	2	2	2	2	2	2	2	1	1	2		1	1	2	2
20411112	2	2	2	2	1	1	2	1	4	1	2	3	2	2	2	2	2	2	2	2	2	2	2	2	2	2	2	2	2	2	2	2	2	2	2	2	2	2	1	1	2		1	1	2	2
20411113	2	1	2	2	2	2	2	2	2	1	2	3	2	2	2	2	2	2	2	2	2	2	2	2	2	2	2	2	2	2	2	2	2	2	2	2	2	2	1	1	2		1	1	2	2
20411114	2	1	2	2	2	1	2	1	2	2	2	3	2	2	2	2	2	2	2	2	2	2	2	2	2	2	2	2	2	2	2	2	2	2	2	2	2	2	1	1	2	2	9	9	2	2
20411115	2	2	2	2	1	2	2	2	2	1	2	3	2	2	2	2	2	2	2	2	2	2	2	2	2	2	2	2	2	2	2	2	2	2	2	2	2	2	1	1	2		2	2	1	1
20411119	2	2	2	2	2	1	2	2	4	1	2	3	2	2	2	2	2	2	2	2	2	2	2	2	2	2	2	2	2	2	2	2	2	2	2	2	2	2	1	1	2	2	1	1	2	2
20411120	2	2	2	2	1	2	2	2	2	1	2	3	2	2	2	2	2	2	2	2	2	2	2	2	2	2	2	2	2	2	2	2	2	2	2	2	2	2	1	1	1	1	1	1	1	2
20411121	2	1	2	2	2	2	2	2	3	1	2	3	2	2	2	2	2	2	2	2	2	2	2	2	2	2	2	2	2	2	2	2	2	2	2	2	2	2	1	1	2	2	1	1	2	2
20411122	2	2	2	2	2	2	2	1		2	2	3	2	2	2	2	2	2	2	2	2	2	2	2	2	2	2	2	2	2	2	2	2	2	2	2	2	2	1	2	2		2	1	1	2
20411125	2	1	2	2	2	2	2	2	3	1	2	3	2	2	2	2	2	2	2	2	2	2	2	2	2	2	2	2	2	2	2	2	2	2	2	2	2	2	1	1	2	2	1	1	1	1
20411126	2	2	2	2	2	1	2	2	4	1	2	3	2	2	2	2	2	2	2	2	2	2	2	2	2	2	2	2	2	2	2	2	2	2	2	2	2	2	1	1	2		1	1	2	2
20411127	2	1	2	2	1	2	2	2	2	1	2	3	2	2	2	2	2	2	2	2	2	2	2	2	2	2	2	2	2	2	2	2	2	2	2	2	2	2	1	1	2		1	1	1	2
20411128	2	2	2	1	2	2	2	2	3	1	2	3	2	2	2	2	2	2	2	2	2	2	2	2	2	2	2	2	2	2	2	2	2	2	2	2	2	2	1	1	2		1	1	2	2
20411129	2	1	2	2	2	2	2	2	2	1	2	3	2	2	2	2	2	2	2	2	2	2	2	2	2	2	2	2	2	2	2	2	2	2	2	2	2	2	1	1	2		1	1	2	2
20411131	2	2	2	2	1	2	2	2	1	1	2	3	2	2	2	2	2	2	2	2	2	2	2	2	2	2	2	2	2	2	2	2	2	2	2	2	2	2	1	1	2		2	1	2	2
20411132	2	2	2	2	1	2	2	2	4	2	2	3	2	2	2	2	2	2	2	2	2	2	2	2	2	2	2	2	2	2	2	2	2	2	2	2	2	2	1	1	2	1	1	1	1	2
20411133	2	2	2	1	2	2	2	2	2	1	2	3	2	2	2	2	2	2	2	2	2	2	2	2	2	2	2	2	2	2	2	2	2	2	2	2	2	2	1	1	2		1	1	2	2
20411134	2	2	2	2	1	2	2	2	4	1	2	3	2	2	2	2	2	2	2	2	2	2	2	2	2	2	2	2	2	2	2	2	2	2	2	2	2	2	1	1	2		1	1	1	1
20411135	2	1	2	2	2	2	2	2	2	1	2	3	2	2	2	2	2	2	2	2	2	2	2	2	2	2	2	2	2	2	2	2	2	2	2	2	2	2	1	1	2		1	1	2	2
20411137	2	2	2	2	1	1	2	1	4	1	2	3	2	2	2	2	2	2	2	2	2	2	2	2	2	2	2	2	2	2	2	2	2	2	2	2	2	2	1	1	2		1	1	2	2
20411138	2	1	2	2	2	2	2	2	4	1	2	3	2	2	2	2	2	2	2	2	2	2	2	2	2	2	2	2	2	2	2	2	2	2	2	2	2	2	1	1	2		1	1	1	1
20411139	2	1	2	2	2	2	2	2	2	1	2	3	2	2	2	2	2	2	2	2	2	2	2	2	2	2	2	2	2	2	2	2	2	2	2	2	2	2	1	1	2		1	1	2	2
20411140	2	2	2	2	1	2	2	2	2		2	3	2	2	2	2	2	2	2	2	2	2	2	2	2	2	2	2	2	2	2	2	2	2	2	2	2	2	1	1	2	2	1	1	2	2
20411141	2	2	2	2	1	2	1	1	2	2	2	3	2	2	2	2	2	2	2	2	2	2	2	2	2	2	2	2	2	2	2	2	2	2	2	2	2	2	1	1	2		1	1	2	2
20411142	2	1	2	2	1	1	1	1	4	1	2	3	2	2	2	2	2	2	2	2	2	2	2	2	2	2	2	2	2	2	2	2	2	2	2	2	2	2	1	1	2		1	1	2	2
20411143	2	1	2	2	1	2	2	2	2	1	2	3	2	2	2	2	2	2	2	2	2	2	2	2	2	2	2	2	2	2	2	2	2	2	2	2	2	2	1	1	2		2	2	2	2
20411145	2	1	2	2	1	2	2	1	3	1	2	3	2	2	2	2	2	2	2	2	2	2	2	2	2	2	2	2	2	2	2	2	2	2	2	2	2	2	1	1	2		1	1	2	2
20411146	2	2	2	2	1	2	2	2	2	2	2	3	2	2	2	2	2	2	2	2	2	2	2	2	2	2	2	2	2	2	2	2	2	2	2	2	2	2	1	1	2		9	1	2	2
20411148	2	2	2	2	1	2	2	2	2	1	2	3	2	2	2	2	2	2	2	2	2	2	2	2	2	2	2	2	2	2	2	2	2	2	2	2	2	2	1	1	2		1	1	2	2
20411149	2	2	2	2	1	2	2	2	2	1	2	3	2	2	2	2	2	2	2	2	2	2	2	2	2	2	2	2	2	2	2	2	2	2	2	2	2	2	1	1	2		1	1	2	2
20411150	2	2	2	2	1	2	2	2	2	1	2	2	2	2	2	2	2	2	2	2	2	2	2	2	2	2	2	2	2	2	2	2	2	2	2	2	2	2	1	1	2		1	1	2	2
20411151	2	2	2	2	1	2	2	2	2	1	2	3	2	2	2	2	2	2	2	2	2	2	2	2	2	2	2	2	2	2	2	2	2	2	2	2	2	2	1	1	2		1	1	2	2
20411152	2	1	2	2	2	2	2	2	2	1	2	3	2	2	2	2	2	2	2	2	2	2	2	2	2	2	2	2	2	2	2	2	2	2	2	2	2	2	1	1	2		1	1	2	2
20511101	2	1	2	2	1	2	2	2	3	1	2	3	2	2	2	2	2	2	2	2	2	2	2	2	2	2	2	2	2	2	2	2	2	2	2	2	2	2	1	1	2		1	1	2	2
20511102	2	2	2	2	2	1	2	2	3	1	2	3	2	2	2	2	2	2	2	2	2	2	2	2	2	2	2	2	2	2	2	2	2	2	2	2	2	2	1	1	2		2	1	1	2
20511103	2	2	2	2	2	1	2	2	3	2	2	3	2	2	2	2	2	2	2	2	2	2	2	2	2	2	2	2	2	2	2	2	2	2	2	2	2	2	1	1	2		2	1	1	2
20511104	2	2	2	2	1	2	2	2	3	1	2	3	2	2	2	2	2	2	2	2	2	2	2	2	2	2	2	2	2	2	2	2	2	2	2	2	2	2	1	1	2		1	1	2	2
20511105	2	1	2	2	1	2	2	2	2	1	2	3	2	2	2	2	2	2	2	2	2	2	2	2	2	2	2	2	2	2	2	2	2	2	2	2	2	2	1	1	2		1	1	2	2
20511106	2	2	2	2	1	2	2	2	2	1	2	3	2	2	2	2	2	2	2	2	2	2	2	2	2	2	2	2	2	2	2	2	2	2	2	2	2	2		1	2		2	2	1	2
20511108	2	1	2	1	2	1	2	2	3	1	2	3	2	2	2	2	2	2	2	2	2	2	2	2	2	2	2	2	2	2	2	2	2	2	2	2	2	2	1	1	2		2	1	1	2
20511110	2	1	2	1	1	1	1	2	3	1	2	2	2	2	2	2	2	2	2	2	2	2	2	2	2	2	2	2	2	2	2	2	2	2	2	2	2	2	1	1	2		1	1	1	2
20511111	2	1	2	2	2	2	2	2	3	1	2	2	2	2	2	2	2	2	2	2	2	2	2	2	2	2	2	2	2	2	2	2	2	2	2	2	2	2	1	1	1	2	2	1	2	2
20511112	2	2	2	2	1	2	2	2	1	1	2	3	2	2	2	2	2	2	2	2	2	2	2	2	2	2	2	2	2	2	2	2	2	2	2	2	2	2	1	1	2		1	1	1	2
20511113	2	2	2	2	1	1	2	2	3	1	2	3	2	2	2	2	2	2	2	2	2	2	2	2	2	2	2	2	2	2	2	2	2	2	2	2	2	2	1	1	2		1	1	2	2
20511114	2	1	2	2	2	2	2	2	1	2	2	3	2	2	2	2	2	2	2	2	2	2	2	2	2	2	2	2	2	2	2	2	2	2	2	2	2	2	1	1	1	1	2		2	2
20511115	2	2	2	2	2	1	2	2	1	2	2	3	2	2	2	2	2	2	2	2	2	2	2	2	2	2	2	2	2	2	2	2	2	2	2	2	2	2	1	1	2		1	1	2	2
20511116	2	1	2	2	2	2	2	2	3		2	3	2	2	2	2	2	2	2	2	2	2	2	2	2	2	2	2	2	2	2	2	2	2	2	2	2	2	1	1	2		2	1	2	2
20511117	2	1	2	2	1	2	2	1	1	2	2	3	2	2	2	2	2	2	2	2	2	2	2	2	2	2	2	2	2	2	2	2	2	2	2	2	2	2	1	1	2		2	1	1	2
20511118	2	2	2	2	2	2	2	1	2	1	2	3	2	2	2	2	2	2	2	2	2	2	2	2	2	2	2	2	2	2	2	2	2	2	2	2	2	2	1	1	2		9	1	2	2
20511120	2	2	2	2	1	2	2	2	3	1	2	3	2	2	2	2	2	2	2	2	2	2	2	2	2	2	2	2	2	2	2	2	2	2	2	2	2	2	1	1	2		9	1	1	2
20511121	2	2	2	2	1	2	2	2	3	1	2	3	2	2	2	2	2	2	2	2	2	2	2	2	2	2	2	2	2	2	2	2	2	2	2	2	2	2	1	1	2		9	1	1	2
20511122	2	2	2	2	1	2	2	2	1	1	2	2	2	2	2	2	2	2	2	2	2	2	2	2	2	2	2	2	2	2	2	2	2	2	2	2	2	2	1	1	2		2	1	2	2
20511123	2	2	2	2	1	2	2	2	2	1	2	3	2	2	2	2	2	2	2	2	2	2	2	2	2	2	2	2	2	2	2	2	2	2	2	2	2	2	1	1	2		1	1	1	2
20511124	2	2	2	2	1	2	2	2	2	1	2	3	2	2	2	2	2	2	2	2	2	2	2	2	2	2	2	2	2	2	2	2	2	2	2	2	2	2	1	1	2		9	9	2	2
20511125	2	2	2	1	2	2	2	2	3	1	2	3	2	2	2	2	2	2	2	2	2	2	2	2	2	2	2	2	2	2	2	2	2	2	2	2	2	2	1	1	2		1	1	1	2
20511126	2	2	2	1	2	2	2	2	4	2	2	2	2	2	2	2	2	2	2	2	2	2	2	2	2	2	2	2	2	2	2	2	2	2	2	2	2	2	1	1	2		2	2	2	2
20511127	2	2	2	2	2	2	1	2	3	1	2	3	2	2	2	2	2	2	2	2	2	2	2	2	2	2	2	2	2	2	2	2	2	2	2	2	2	2	1	1	2		1	1	2	2
20511128	2	2	2	2	2	2	1	2	3	1	2	3	2	2	2	2	2	2	2	2	2	2	2	2	1	2	2	2	2	2	2	2	2	2	2	2	2	2	1	1	2		2	1	2	2
20511129	2	2	2	2	1	2	2	2	3		2	2	2	2	2	2	2	2	2	2	2	2	2	2	2	2	2	2	2	2	2	2	2	2	2	2	2	2	1	1	2		1	1	2	2
20511130	2	2	2	2	2	2	2	1	3	2	2	2	2	2	2	2	2	2	2	2	2	2	2	2	2	2	2	2	2	2	2	2	2	2	2	2	2	2	1	1	2		2	1	2	2
20511131	2	1	2	2	2	2	2	2	3	1	2	3	2	2	2	2	2	2	2	2	2	2	2	2	2	2	2	2	2	2	2	2	2	2	2	2	2	2	1	1	1		1	1	2	2
20511132	2	1	2	2	2	2	2	2	3	1	2	2	2	2	2	2	2	2	2	2	2	2	2	2	2	2	2	2	2	2	2	2	2	2	2	2	2	2	1	1	1	2	1	1	2	2
20511133	2	2	2	2	1	2	2	2	3	1	2	2	2	2	2	2	2	2	2	2	2	2	2	2	2	2	2	2	2	2	2	2	2	2	2	2	2	2	1	1	2		9	1	2	2
20511134	2	2	2	2	2	2	1	2	3	1	2	3	2	2	2	2	2	2	2	2	2	2	2	2	2	2	2	2	2	2	2	2	2	2	2	2	2	2	1	1	2		1	1	2	2
20511135	2	1	2	2	2	2	2	2	1	2	2	3	2	2	2	2	2	2	2	2	2	2	2	2	2	2	2	2	2	2	2	2	2	2	2	2	2	2	1	1	2		1	1	2	2
20511136	2	1	2	2	1	1	2	1	1	1	2	3	2	2	2	2	2	2	2	2	2	2	2	2	2	2	2	2	2	2	2	2	2	2	2	2	2	2	1	1	2		1	2	2	2
20511137	2	2	2	2	1	2	2	2	3	1	2	3	2	2	2	2	2	2	2	2	2	2	2	2	2	2	2	2	2	2	2	2	2	2	2	2	2	2	1	1	2		9	1	2	2
20511138	2	1	2	2	1	1	2	1	1	1		3	2	2	2	2	2	2	2	2	2	2	2	2	2	2	2	2	2	2	2	2	2	2	2	2	2	2	1	1	2		1	1	2	2
20511139	2	1	2	2	2	2	2	2	2	1	2	3	2	2	2	2	2	2	2	2	2	2	2	2	2	2	2	2	2	2	2	2	2	2	2	2	2	2	1	1	2		1	1	2	2
20511140	2	2	2	2	2	2	2	1	2	1	2	3	2	2	2	2	2	2	2	2	2	2	2	2	2	2	2	2	2	2	2	2	2	2	2	2	2	2	1	1	2		1	2	2	2
20511141	2	2	2	2	1	2	2	2	3	1	2	3	2	2	2	2	2	2	2	2	2	2	2	2	2	2	2	2	2	2	2	2	2	2	2	2	2	2	1	1	2		9	1	2	2
20511142	2	1	2	2	1	1	1	1	3	1	2	2	2	2	2	2	2	2	2	2	2	2	2	2	2	2	2	2	2	2	2	2	2	2	2	2	2	2	2	1	2		2	1	2	2
20511143	2	1	1	2	1	2	2	2	3	1	2	3	2	2	2	2	2	2	2	2	2	2	2	2	2	2	2	2	2	2	2	2	2	2	2	2	2	2	1	1	2		2	1	2	2
20511144	2	1	2	2	2	2	2	2	2	1	2	3	2	2	2	2	2	2	2	2	2	2	2	2	2	2	2	2	2	2	2	2	2	2	2	2	2	2	1	1	2	2	2	2	2	2
20511145	2	2	2	2	2	2	2	1	1	1	2	2	2	2	2	2	2	2	2	2	2	2	2	2	2	2	2	2	2	2	2	2	2	2	2	2	2	2	1	1	1	2	9		2	2
20511146	2	1	2	1	2	2	2	2	2	1	2	3	2	2	2	2	2	2	2	2	2	2	2	2	2	2	2	2	2	2	2	2	2	2	2	2	2	2	1		2		2	2	2	2
20511147	2	1	2	2	2	2	2	2	3		2	3	2	2	2	2	2	2	2	2	2	2	2	2	2	2	2	2	2	2	2	2	2	2	2	2	2	2	1	1	2		9	1	2	2
20511148	2	2	2	1	1	2	2	1	3	1	2	2	2	2	2	2	2	2	2	2	2	2	2	2	2	2	2	2	2	2	2	2	2	2	2	2	2	2	1	1	2		1	1	1	2
20511149	2	2	2	2	2	2	2	1	3	2	2	3	2	2	2	2	2	2	2	2	2	2	2	2	2	2	2	2	2	2	2	2	2	2	2	2	2	2	1	1	2		2	1	2	2
20511150	2	2	2	2	2	2	1	2	3	1	2	3	2	2	2	2	2	2	2	2	2	2	2	2	2	2	2	2	2	2	2	2	2	2	2	2	2	2	1	1	2		1	1	2	2
20511151	2	2	2	2	2	2	2	1	3	1	2	3	2	2	2	2	2	2	2	2	2	2	2	2	2	2	2	2	2	2	2	2	2	2	2	2	2	2	1	1	1		9	1	2	2
20511152	2	1	2	2	2	2	2	2	3		2	2	2	2	2	2	2	2	2	2	2	2	2	2	2	2	2	2	2	2	2	2	2	2	2	2	2	2	1	1	2		1	1		1
20511153	2	1	2	2	2	2	2	2	2	2	2	3	2	2	2	2	2	2	2	2	2	2	2	2	2	2	2	2	2	2	2	2	2	2	2	2	2	2	1	1	2		9	9		1
20511154	2	2	2	2	1	2	2	2	4	1		3	2	2	2	2	2	2	2	2	2	2	2	2	2	2	2	2	2	2	2	2	2	2	2	2	2	2	1	1	2		1	1	2	2
20511155	2	2	2	2	1	1	2	2	3	1	2	3	2	2	2	2	2	2	2	2	2	2	2	2	2	2	2	2	2	2	2	2	2	2	2	2	2	1	1	1	1	1	1	1	1	2
20511156	2	1	2	2	2	2	2	2	2	1	2	2	2	2	2	2	2	2	2	2	2	2	2	2	2	2	2	2	2	2	2	2	2	2	2	2	2	2	1	3	2		1	1	2	2
20511157	2	2	2	2	1	2	2	2	4	1	2	2	2	2	2	2	2	2	2	2	2	2	2	2	2	2	2	2	2	2	2	2	2	2	2	2	2	2	1	1	2		1	1	2	2
20511158	2	2	2	2	2	1	2	2	3	1	2	2	2	2	2	2	2	2	2	2	2	2	2	2	2	2	2	2	2	2	2	2	2	2	2	2	2	2	1	1	2		1	1	2	2
20511159	2	1	2	2	2	2	2	2	3	2	2	3	2	2	2	2	2	2	2	2	2	2	2	2	2	2	2	2	2	2	2	2	2	2	2	2	2	2	1	1	2		1	1	1	2
20511160	2	1	2	1	1	1	1	1	4	1	2	3	2	2	2	2	2	2	2	2	2	2	2	2	2	2	2	2	2	2	2	2	2	2	2	2	2	2	1	1	2		1	1	1	2
20511161	2	2	2	2	1	2	2	2	4	1	2	3	2	2	2	2	2	2	2	2	2	2	2	2	2	2	2	2	2	2	2	2	2	2	2	2	2	2	1	1	2		1	1	2	2
20511162	2	2	2	2	2	1	2	2	4	1	2	3	2	2	2	2	2	2	2	2	2	2	2	2	2	2	2	2	2	2	2	2	2	2	2	2	2	2	1	1	2		9	1	2	2
20511163	2	2	2	2	2	2	2	1	3	2	2	3	2	2	2	2	2	2	2	2	2	2	2	2	2	2	2	2	2	2	2	2	2	2	2	2	2	2	1	1	2	1	1	1	2	2
20511164	2	1	2	2	1	1	2	2	4	1	2	3	2	2	2	2	2	2	2	2	2	2	2	2	2	2	2	2	2	2	2	2	2	2	2	2	2	2	1	1	2		9	1	1	2
20511165	2	2	2	2	1	2	2	2	2	1	2	2	2	2	2	2	2	2	2	2	2	2	2	2	2	2	2	2	2	2	2	2	2	2	2	2	2	2	1	1	2		1	1	2	2
20511166	2	2	2	2	1	2	2	2	3	1	2	3	2	2	2	2	2	2	2	2	2	2	2	2	2	2	2	2	2	2	2	2	2	2	2	2	2	2	1	1	2		1	1	1	2
20511167	2	2	2	2	1	2	2	2	2	1	2	3	2	2	2	2	2	2	2	2	2	2	2	2	2	2	2	2	2	2	2	2	2	2	2	2	2	2	1	1	2		9	1	2	2
20511168	2	2	2	2	1	2	2	2	2	2	2	3	2	2	2	2	2	2	2	2	2	2	2	2	2	2	2	2	2	2	2	2	2	2	2	2	2	2	1	1	2		1	1	2	2
20511169	2	1	2	2	1	2	2	2	4	1	2	3	2	2	2	2	2	2	2	2	2	2	2	2	2	2	2	2	2	2	2	2	2	2	2	2	2	2	1	1	2		9	1	1	2
20511170	2	2	2	2	1	2	2	2	4	1	2	3	2	2	2	2	2	2	2	2	2	2	2	2	2	2	2	2	2	2	2	2	2	2	2	2	2	2	1	1	2		9	1	2	2
20511171	2	2	2	2	1	2	2	2	2	1	2	2	2	2	2	2	2	2	2	2	2	2	2	2	2	2	2	2	2	2	2	2	2	2	2	2	2	2	1	1	2	2	1	1	1	2
20511172	2	2	2	2	1	2	2	2	4	1	2	3	2	2	2	2	2	2	2	2	2	2	2	2	2	2	2	2	2	2	2	2	2	2	2	2	2	2	1	1	2		1	1	1	2
20511173	2	2	2	2	1	2	2	2	4	2	2	3	2	2	2	2	2	2	2	2	2	2	2	2	2	2	2	2	2	2	2	2	2	2	2	2	2	2	1	1	2		2	1	2	2
20511174	2	1	2	2	2	2	2	2	4	1	2	2	2	2	2	2	2	2	2	2	2	2	2	2	2	2	2	2	2	2	2	2	2	2	2	2	2	2	1	1	2		1	1	1	2
20511175	2	2	2	2	1	2	2	2	4	1	2	3	2	2	2	2	2	2	2	2	2	2	2	2	2	2	2	2	2	2	2	2	2	2	2	2	2	2	1	1	2		1	1	2	2
20511176	2	1	2	2	1	2	2	2	3	1	2	3	2	2	2	2	2	2	2	2	2	2	2	2	2	2	2	2	2	2	2	2	2	2	2	2	2	2	1	1	2		1	1	2	2
20511177	2	2	2	2	1	2	2	1	4	1	2	3	2	2	2	2	2	2	2	2	2	2	2	2	2	2	2	2	2	2	2	2	2	2	2	2	2	2	1	3		2	1	1	2	2
20511178	2	2	1	2	2	2	2	2	4	1	2	3	2	2	2	2	2	2	2	2	2	2	2	2	2	2	2	2	2	2	2	2	2	2	2	2	2	2	1	1	2		9	9		2
20511179	2	2	2	2	1	2	2	2	4	1	2	3	2	2	2	2	2	2	2	2	2	2	2	2	2	2	2	2	2	2	2	2	2	2	2	2	2	2	1	1	2	2	1	1	1	2
20511180	2	1	2	2	2	2	2	2	4	1	2	3	2	2	2	2	2	2	2	2	2	2	2	2	2	2	2	2	2	2	2	2	2	2	2	2	2	2	1	1	2		9	1	2	2
20511181	2	2	2	2	1	2	2	2	3	1	2	3	2	2	2	2	2	2	2	2	2	2	2	2	2	2	2	2	2	2	2	2	2	2	2	2	2	2	1	1	1	1	1	1	1	2
20511182	2	2	2	2	1	2	2	2	2	2	2	3	2	2	2	2	2	2	2	2	2	2	2	2	2	2	2	2	2	2	2	2	2	2	2	2	2	2	1	1	2		1	1	2	2
20511183	2	2	2	2	1	2	2	2	2	2	2	2	2	2	2	2	2	2	2	2	2	2	2	2	2	2	2	2	2	2	2	2	2	2	2	2	2	2	1	1	2	2	1	1	2	2
20511184	2	2	2	2	1	2	2	2	3	1	2	3	2	2	2	2	2	2	2	2	2	2	2	2	2	2	2	2	2	2	2	2	2	2	2	2	2	2	1	1	2		1	1	1	2
20511185	2	2	2	2	1	2	2	2	4	1	2	3	2	2	2	2	2	2	2	2	2	2	2	2	2	2	2	2	2	2	2	2	2	2	2	2	2	2	1	1	2		1	1	2	2
20511186	2	2	2	2	1	2	2	2	3	1	2	3	2	2	2	2	2	2	2	2	2	2	2	2	2	2	2	2	2	2	2	2	2	2	2	2	2	2	1	1	2		1	1	1	2
20511187	2	2	2	2	1	1	1	1	2	1	2		2	2	2	2	2	2	2	2	2	2	2	2	2	2	2	2	2	2	2	2	2	2	2	2	2	2	1	1	2		2	1	2	2
20511188	2	2	2	2	1	2	2	2	2	1	2	3	2	2	2	2	2	2	2	2	2	2	2	2	2	2	2	2	2	2	2	2	2	2	2	2	2	2	1	1	2		9	1	2	2
20511189	2	2	1	2	1	1	2	2	2	1	2	2	2	2	2	2	2	2	2	2	2	2	2	2	2	2	2	2	2	2	2	2	2	2	2	2	2	2	1	1	2	2	1	1	2	2
20511190	2	2	2	2	2	1	2	2	4	1	2	3	2	2	2	2	2	2	2	2	2	2	2	2	2	2	2	2	2	2	2	2	2	2	2	2	2	2	1	1	2		9	1	2	2
20511191	2	2	2	2	2	2	2	1	4	1	2	3	2	2	2	2	2	2	2	2	2	2	2	2	2	2	2	2	2	2	2	2	2	2	2	2	2	2	1	1	2		1	1	2	2
20511192	2	2	2	2	2	1	2	2	4	1	2	3	2	2	2	2	2	2	2	2	2	2	2	2	2	2	2	2	2	2	2	2	2	2	2	2	2	2	1	1	2		1	1	2	2
20511193	2	1	2	1	1	2	2	1	2	2	2	3	2	2	2	2	2	2	2	2	2	2	2	2	2	2	2	2	2	2	2	2	2	2	2	2	2	2	1	1	2		1	1	1	2
20511194	2	1	2	2	1	1	2	2	3	1	2	2	2	2	2	2	2	2	2	2	2	2	2	2	2	2	2	2	2	2	2	2	2	2	2	2	2	2	1	1	2		1	1	2	2
20511195	2	2	2	2	1	2	2	2	4	1	2	3	2	2	2	2	2	2	2	2	2	2	2	2	2	2	2	2	2	2	2	2	2	2	2	2	2	2	1	1	2		1	1	1	2
20511196	2	1	2	1	1	1	1	2	3	1	2	3	2	2	2	2	2	2	2	2	2	2	2	2	2	2	2	2	2	2	2	2	2	2	2	2	2	2	1	1	2		1	1	2	2
20511197	2	2	2	2	1	2	2	2	3	2		3	2	2	2	2	2	2	2	2	2	2	2	2	2	2	2	2	2	2	2	2	2	2	2	2	2	2	1	1	2		2	1	2	2
20511198	2	2	2	2	1	2	2	2	3	2	2	2	2	2	2	2	2	2	2	2	2	2	2	2	2	2	2	2	2	2	2	2	2	2	2	2	2	2	1	1	2		1	1	1	2
20511199	2	2	2	2	2	2	2	1	2	1		2	2	2	2	2	2	2	2	2	2	2	2	2	2	2	2	2	2	2	2	2	2	2	2	2	2	2	1	1	2	2	9	1	2	2
20511200	2	2	2	2	1	2	2	2	3	2	2	2	2	2	2	2	2	2	2	2	2	2	2	2	2	2	2	2	2	2	2	2	2	2	2	2	2	2	1	1	2		2	1	2	2
20511201	2	2	2	2	1	2	2	2	2	1	2	3	2	2	2	2	2	2	2	2	2	2	2	2	2	2	2	2	2	2	2	2	2	2	2	2	2	2	1	1	1		9	1	2	2
20511202	2	1	2	2	2	2	2	2	4	1	2	3	2	2	2	2	2	2	2	2	2	2	2	2	2	2	2	2	2	2	2	2	2	2	2	2	2	2	1	1	2		9	1	1	2
20511203	2	2	2	2	2	2	2	1	3	1	2	3	2	2	2	2	2	2	2	2	2	2	2	2	2	2	2	2	2	2	2	2	2	2	2	2	2	2	1	1	2		1	1	2	2
20511204	2	2	2	2	1	2	2	2	3	1	2	3	2	2	2	2	2	2	2	2	2	2	2	2	2	2	2	2	2	2	2	2	2	2	2	2	2	2	1	1	2		2	2	2	2
20611101	2	2	2	2	1	2	2	2	2		2	3	2	2	2	2	2	2	2	2	2	2	2	2	2	2	2	2	2	2	2	2	2	2	2	2	2	2	1	1	2		9	9	2	1
20611102	2	2	2	2	2	2	2	1	2	1	2	3	2	2	2	2	2	2	2	2	2	2	2	2	2	2	2	2	2	2	2	2	2	2	2	2	2	2	1	2	2		1	1	2	2
20611103	2	2	2	1	2	2	2	2	2	1	2	3	2	2	2	2	2	2	2	2	2	2	2	2	2	2	2	2	2	2	2	2	2	2	2	2	2	2	1	1	2		1	1	2	2
20611104	2	2	2	2	1	2	2	2	2	1	2	3	2	2	2	2	2	2	2	2	2	2	2	2	2	2	2	2	2	2	2	2	2	2	2	2	2	2	1	1	2		1	1	2	2
20611105	2	1	2	2	1	2	2	2	2	1	2	3	2	2	2	2	2	2	2	2	2	2	2	2	2	2	2	2	2	2	2	2	2	2	2	2	2	2	1	1	2		1	1	2	2
20611106	2	2	2	2	2	1	2	2	2	1	2	3	2	2	2	2	2	2	2	2	2	2	2	2	2	2	2	2	2	2	2	2	2	2	2	2	2	2	1	1	2		1	1	1	1
20611107	2	1	2	2	1	2	2	2	2	1	2	3	2	2	2	2	2	2	2	2	2	2	2	2	2	2	2	2	2	2	2	2	2	2	2	2	2	2	1	1	2		2	1	2	2
20611108	2	2	2	2	1	2	2	2	2	1	2	3	2	2	2	2	2	2	2	2	2	2	2	2	2	2	2	2	2	2	2	2	2	2	2	2	2	2	1	1	2		1	1	2	2
20611109	2	2	2	2	2	1	2	2	3	2	2	3	2	2	2	2	2	2	2	2	2	2	2	2	2	2	2	2	2	2	2	2	2	2	2	2	2	2	1	1	2		1	1	2	2
20611110	2	2	2	2	1	2	2	2	2	1	2	3	2	2	2	2	2	2	2	2	2	2	2	2	2	2	2	2	2	2	2	2	2	2	2	2	2	2	1	1	2		1	1	1	2
20611111	2	2	2	2	2	2	2	1	2	2	2	3	2	2	2	2	2	2	2	2	2	2	2	2	2	2	2	2	2	2	2	2	2	2	2	2	2	2	1	1		1	2	1	2	2
20611113	2	2	2	2	1	2	2	2	2	1	2	3	2	2	2	2	2	2	2	2	2	2	2	2	2	2	2	2	2	2	2	2	2	2	2	2	2	2	1	1	2		9	1	2	2
20611114	2	2	2	2	1	2	2	2	2	1	2	3	2	2	2	2	2	2	2	2	2	2	2	2	2	2	2	2	2	2	2	2	2	2	2	2	2	2	1	1	2		9	1	2	2
20611115	2	2	1	2	2	2	2	2	2	2	2	3	2	2	2	2	2	2	2	2	2	2	2	2	2	2	2	2	2	2	2	2	2	2	2	2	2	2	1	1	2		1	1	2	2
20611116	2	2	2	2	1	1	2	2	2	1	2	3	2	2	2	2	2	2	2	2	2	2	2	2	2	2	2	2	2	2	2	2	2	2	2	2	2	2	1	1	2		9	1	1	2
20611117	2	2	2	2	1	2	2	2	2	1	2	3	2	2	2	2	2	2	2	2	2	2	2	2	2	2	2	2	2	2	2	2	2	2	2	2	2	2	1	1	2		1	1	2	2
20611118	2	1	2	2	2	2	2	2	4	1	2	3	2	2	2	2	2	2	2	2	2	2	2	2	2	2	2	2	2	2	2	2	2	2	2	2	2	2	1	1	2		1	1	1	2
20611119	2	2	2	2	2	1	2	2	2	1	2	3	2	2	2	2	2	2	2	2	2	2	2	2	2	2	2	2	2	2	2	2	2	2	2	2	2	2	1	1	2		1	1	2	2
20611120	2	2	2	2	1	2	2	2	2	1	2	3	2	2	2	2	2	2	2	2	2	2	2	2	2	2	2	2	2	2	2	2	2	2	2	2	2	2	1	1	2		1	1	1	2
20611121	2	2	2	2	2	1	2	2	2	1	2	3	2	2	2	2	2	2	2	2	2	2	2	2	2	2	2	2	2	2	2	2	2	2	2	2	2	2	1	1	2		2	1	2	2
20611123	2	2	2	2	1	2	2	2	2	1	2	3	2	2	2	2	2	2	2	2	2	2	2	2	2	2	2	2	2	2	2	2	2	2	2	2	2	2	1	1	2		2	2	2	2
20611124	2	2	2	2	1	2	2	2	2	2	2	3	2	2	2	2	2	2	2	2	2	2	2	2	2	2	2	2	2	2	2	2	2	2	2	2	2	2	1	1	2		2	1	1	2
20611125	2	2	2	2	1	2	2	2	2	2	2	3	2	2	2	2	2	2	2	2	2	2	2	2	2	2	2	2	2	2	2	2	2	2	2	2	2	2	1	1	2		2	9	2	2
20611126	2	2	2	2	2	2	1	2	2	1	2	3	2	2	2	2	2	2	2	2	2	2	2	2	2	2	2	2	2	2	2	2	2	2	2	2	2	2	1	1	2		1	1	1	1
20611127	2	2	2	2	2	1	2	2	2	2	2	3	2	2	2	2	2	2	2	2	2	2	2	2	2	2	2	2	2	2	2	2	2	2	2	2	2	2	1	1	2	2	2	2	2	2
20611128	2	1	2	2	2	2	2	2	2	1	2	2	2	2	2	2	2	2	2	2	2	2	2	2	2	2	2	2	2	2	2	2	2	2	2	2	2	2	1	1	2		2	1	1	2
20611129	2	2	2	2	2	2	1	2	2	1	2	3	2	2	2	2	2	2	2	2	2	2	2	2	2	2	2	2	2	2	2	2	2	2	2	2	2	2	1	1	2		1	1	2	2
20611130	2	1	2	2	2	2	2	2	2	1	2	3	2	2	2	2	2	2	2	2	2	2	2	2	2	2	2	2	2	2	2	2	2	2	2	2	2	2	1	1	2	2	9	1	2	2
20611131	2	2	2	2	1	2	2	2	2	2	2	3	2	2	2	2	2	2	2	2	2	2	2	2	2	2	2	2	2	2	2	2	2	2	2	2	2	2	1	1	2		2	2	2	2
20611133	2	2	2	1	2	2	2	2	2	1	2	3	2	2	2	2	2	2	2	2	2	2	2	2	2	2	2	2	2	2	2	2	2	2	2	2	2	2	1	1	2		9	2	2	2
20611134	2	2	2	2	1	2	2	2	2	2	2	2	2	2	2	2	2	2	2	2	2	2	2	2	2	2	2	2	2	2	2	2	2	2	2	2	2	2	1	1	2		2	1	2	2
20611135	2	1	2	2	2	2	2	2	2	1	2	3	2	2	2	2	2	2	2	2	2	2	2	2	2	2	2	2	2	2	2	2	2	2	2	2	2	2	1	1	2		9	9	2	2
20611136	2	2	2	2	1	2	2	2	2	1	2	3	2	2	2	2	2	2	2	2	2	2	2	2	2	2	2	2	2	2	2	2	2	2	2	2	2	2	1	1	2		2	2	1	1
20611137	2	2	2	1	2	2	2	2	2	1	2	3	2	2	2	2	2	2	2	2	2	2	2	2	2	2	2	2	2	2	2	2	2	2	2	2	2	2	1	1	2		9	2	2	2
20611139	2	2	2	2	1	2	2	2	2	2	2	3	2	2	2	2	2	2	2	2	2	2	2	2	2	2	2	2	2	2	2	2	2	2	2	2	2	2	1	1	2		9	2	1	2
20611140	2	2	2	2	2	1	2	2	2	2	2	3	2	2	2	2	2	2	2	2	2	2	2	2	2	2	2	2	2	2	2	2	2	2	2	2	2	2	1	1	2		2	2	2	2
20611141	2	1	2	2	1	1	2	2	2	1	2	3	2	2	2	2	2	2	2	2	2	2	2	2	2	2	2	2	2	2	2	2	2	2	2	2	2	2	1	1	2		1	1	2	2
20611142	2	2	2	2	1	2	2	2	2	1	2	3	2	2	2	2	2	2	2	2	2	2	2	2	2	2	2	2	2	2	2	2	2	2	2	2	2	2	1	1	2		2	9	2	2
20611143	2	2	2	2	2	1	2	2	2	1	2	3	2	2	2	2	2	2	2	2	2	2	2	2	2	2	2	2	2	2	2	2	2	2	2	2	2	2	1	1	2		2	2	2	2
20611144	2	2	2	2	1	2	2	2	2	1	2	3	2	2	2	2	2	2	2	2	2	2	2	2	2	2	2	2	2	2	2	2	2	2	2	2	2	2	1	1	2		2	2	2	2
20611145	2	2	2	2	1	2	2	2	2	2	2	3	2	2	2	2	2	2	2	2	2	2	2	2	2	2	2	2	2	2	2	2	2	2	2	2	2	2	1	1	2		2	9	2	2
20611146	2	2	2	2	1	2	1	2	2	1	2	3	2	2	2	2	2	2	2	2	2	2	2	2	2	2	2	2	2	2	2	2	2	2	2	2	2	2	1	1	2	2	9	1	2	2
20711101	2	2	2	2	1	2	2	2	2	2	2	2	2	2	2	2	2	2	2	2	2	2	2	2	2	2	1	2	2	2	2	2	2	2	2	2	2	1	1	1	2		2	1	2	1
20711102	2	2	2	2	1	2	2	2	2	1	2	3	2	2	2	2	2	2	2	2	2	2	2	2	2	2	2	2	2	2	2	2	2	2	2	2	2	2	1	1	2		9	2	1	2
20711103	2	2	2	1	2	2	2	2	2	1	2	3	2	2	2	2	2	2	2	2	2	2	2	2	2	2	2	2	2	2	2	2	2	2	2	2	2	2	1	1	1	2	1	1	1	2
20711104	2	2	2	1	2	2	2	2	2	1	2	3	2	2	2	2	2	2	2	2	2	2	2	2	2	2	2	2	2	2	2	2	2	2	2	2	2	2	1	1	2		9	9	2	2
20711105	2	2	2	2	2	2	2	1	3	1		3	2	2	2	2	2	2	2	2	2	2	2	2	2	2	2	2	2	2	2	2	2	2	2	2	2	2	1	1	2		1	1	2	2
20711106	2	2	2	2	1	2	2	2	3	2	2	3	2	2	2	2	2	2	2	2	2	2	2	2	2	2	2	2	2	2	2	2	2	2	2	2	2	2	1	1	2		1	1	2	1
20711107	2	2	2	2	1	1	2	2	2	1	2	3	2	2	2	2	2	2	2	2	2	2	2	2	2	2	2	2	2	2	2	2	2	2	2	2	2	2	1	1	2		1	1	2	2
20711108	2	2	2	2	2	2	2	1	1	2	2	3	2	2	2	2	2	2	2	2	2	2	2	2	2	2	2	2	2	2	2	2	2	2	2	2	2	2	1	1	2		9	9	2	2
20711109	2	1	2	1	2	2	1	2	2	1	2	3	2	2	2	2	2	2	2	2	2	2	2	2	2	2	2	2	2	2	2	2	2	2	2	2	2	2	1	3	2		9	1	2	2
20711110	2	2	2	2	2	1	2	2	3	1	2	3	2	2	2	2	2	2	2	2	2	2	2	2	2	2	2	2	2	2	2	2	2	2	2	2	2	2	1	1	2	1	1	1	2	2
20711111	2	2	2	1	2	2	2	2	2	1	2	3	2	2	2	2	2	2	2	2	2	2	2	2	2	2	2	2	2	2	2	2	2	2	2	2	2	2	1	1	2		1	1	1	1
20711112	2	1	2	2	1	1	1	2	3	1	2	3	2	2	2	2	2	2	2	2	2	2	2	2	2	2	2	2	2	2	2	2	2	2	2	2	2	2	1	1	2	2	9	2	2	2
20711113	2	2	2	1	2	2	2	2	2	1	2	3	2	2	2	2	2	2	2	2	2	2	2	2	2	2	2	2	2	2	2	2	2	2	2	2	2	2	1	1	2		1	1	2	1
20711114	2	2	2	2	1	2	2	2	2	1	2	3	2	2	2	2	2	2	2	2	2	2	2	2	2	2	2	2	2	2	2	2	2	2	2	2	2	2	1	1	2		9	9	2	2
20711115	2	2	2	2	1	2	2	2	3	1	2	3	2	2	2	2	2	2	2	2	2	2	2	2	2	2	2	2	2	2	2	2	2	2	2	2	2	2	1	1	2		1	1	2	2
20711116	2	2	2	1	2	2	2	2	3	1	2	3	2	2	2	2	2	2	2	2	2	2	2	2	2	2	2	2	2	2	2	2	2	2	2	2	2	2	1	1	2		1	1	2	2
20711117	2	2	2	2	2	2	2	1	3	1	2	3	2	2	2	2	2	2	2	2	2	2	2	2	2	2	2	2	2	2	2	2	2	2	2	2	2	2	1	1	2		1	1	2	1
20711118	2	2	2	1	2	2	2	2	3	1	2	3	2	2	2	2	2	2	2	2	2	2	2	2	2	2	2	2	2	2	2	2	2	2	2	2	2	2	1	1	2		1	1	2	2
20711120	2	2	2	2	2	1	2	2	2	1	2	2	2	2	2	2	2	2	2	2	2	2	2	2	2	2	2	2	2	2	2	2	2	2	2	2	2	2	1	9	2		1	1	2	2
20711121	2	2	2	2	1	2	2	2	3	2	2	2	2	2	2	2	2	2	2	2	2	2	2	2	2	2	2	2	2	2	2	2	2	2	2	2	2	2	1	1	2		1	1	2	2
20711122	2	2	2	2	2	2	2	1	4	1	2	3	2	2	2	2	2	2	2	2	2	2	2	2	2	2	2	2	2	2	2	2	2	2	2	2	2	2	1	1	2		9	9	1	1
20711123	2	1	2	2	2	2	2	2	3	1	2	3	2	2	2	2	2	2	2	2	2	2	2	2	2	2	2	2	2	2	2	2	2	2	2	2	2	2	1	1	2		1	1	2	2
20711124	2	1	2	2	2	2	2	2	3	1	2	3	2	2	2	2	2	2	2	2	2	2	2	2	2	2	2	2	2	2	2	2	2	2	2	2	2	2	1	1	2		1	1	2	2
20711125	2	1	2	2	1	2	2	2	4		2	3	2	2	2	2	2	2	2	2	2	2	2	2	2	2	2	2	2	2	2	2	2	2	2	2	2	2	1	1	2		1	1	2	2
20711126	2	2	2	2	1	2	2	2	3	1	2	3	2	2	2	2	2	2	2	2	2	2	2	2	2	2	2	2	2	2	2	2	2	2	2	2	2	2	1	1	1	1	1	1	1	1
20811101	2	2	2	2	1	2	2	2	2	1	2	3	2	2	2	2	2	2	2	2	2	2	2	2	2	2	2	2	2	2	2	2	2	2	2	2	2	2	1	1	1	1	1	1	2	2
20811102	2	2	1	2	2	2	2	2	2	2	2	3	2	2	2	2	2	2	2	2	2	2	2	2	2	2	2	2	2	2	2	2	2	2	2	2	2	2	1	1	2		1	1	2	2
20811103	2	2	2	2	2	2	1	2	3	1	2	3	2	2	2	2	2	2	2	2	2	2	2	2	2	2	2	2	2	2	2	2	2	2	2	2	2	2	1	1	2		1	1	2	2
20811105	2	1	2	2	2	2	2	2	4	1	2	3	2	2	2	2	2	2	2	2	2	2	2	2	2	2	2	2	2	2	2	2	2	2	2	2	2	2	1	1	2		1	1	2	2
20811106	2	2	2	1	1	2	2	2	4	1	2	3	2	2	2	2	2	2	2	2	2	2	2	2	2	2	2	2	2	2	2	2	2	2	2	2	2	2	1	1	1		1	1	1	1
20811107	2	2	2	2	2	2	1	2	4	2	2	3	2	2	2	2	2	2	2	2	2	2	2	2	2	2	2	2	2	2	2	2	2	2	2	2	2	2	1	1	2		1	2	2	2
20811108	2	2	2	2	2	2	2	1	2	2	2	3	2	2	2	2	2	2	2	2	2	2	2	2	2	2	2	2	2	2	2	2	2	2	2	2	2	2	1	1	2		1	9	2	2
20811110	2	2	2	1	2	2	2	2	3	1	2	3	2	2	2	2	2	2	2	2	2	2	2	2	2	2	2	2	2	2	2	2	2	2	2	2	2	2	1	1	2		1	1	2	2
20811111	2	1	2	2	2	2	2	2	1	1	2	3	2	2	2	2	2	2	2	2	2	2	2	2	2	2	2	2	2	2	2	2	2	2	2	2	2	2	1	1	2		1	1	2	2
20811112	2	2	2	2	2	2	1	2	4	2	2	3	2	2	2	2	2	2	2	2	2	2	2	2	2	2	2	2	2	2	2	2	2	2	2	2	2	2	1	1	2		1	1	2	2
20811113	2	2	2	2	1	1	2	2	4	1		3	2	2	2	2	2	2	2	2	2	2	2	2	2	2	2	2	2	2	2	2	2	2	2	2	2	2	1	1	1	2	1	1	2	2
20811114	2	2	2	2	2	2	1	2	4	2	2	3	2	2	2	2	2	2	2	2	2	2	2	2	2	2	2	2	2	2	2	2	2	2	2	2	2	2	1	1	2		1	1	2	2
20811115	2	1	2	2	2	1	2	2	1	1		2	2	2	2	2	2	2	2	2	2	2	2	2	2	2	2	2	2	2	2	2	2	2	2	2	2	2	1	1	1	2	1	1	2	2
20811116	2	1	2	2	2	2	2	2	4	1	2	3	2	2	2	2	2	2	2	2	2	2	2	2	2	2	2	2	2	2	2	2	2	2	2	2	2	2	1	1	2		1	1	2	2
20811117	2	2	2	2	2	2	1	2	3	1	2	3	2	2	2	2	2	2	2	2	2	2	2	2	2	2	2	2	2	2	2	2	2	2	2	2	2	2	1	1	2		1	1	2	2
20811118	2	2	2	1	2	2	2	2	2	2		2	2	2	2	2	2	2	2	2	2	2	1	2	2	2	2	2	2	2	2	2	2	2	2	2	2	2	1	3	2		9	9	2	2
20811119	2	2	1	2	2	2	2	2	2		2	3	2	2	2	2	2	2	2	2	2	2	2	2	2	2	2	2	2	2	2	2	2	2	2	2	2	2	1	1	2		1	1	2	2
20811120	2	1	2	2	2	2	2	2	2	1		3	2	2	2	2	2	2	2	2	2	2	2	2	2	2	2	2	2	2	2	2	2	2	2	2	2	2	1	1	2		1	1	2	2
20811121	2	1	2	2	2	2	2	2	2	1	2	3	2	2	2	2	2	2	2	2	2	2	2	2	2	2	2	2	2	2	2	2	2	2	2	2	2	2	1	1	2	1	1	1	2	2
20811122	2	2	2	2	2	2	2	1	4	1	2	3	2	2	2	2	2	2	2	2	2	2	2	2	2	2	2	2	2	2	2	2	2	2	2	2	2	2	1	1	2		1	1	2	2
20811123	2	2	2	2	2	2	2	1	2	2	2	3	2	2	2	2	2	2	2	2	2	2	2	2	2	2	2	2	2	2	2	2	2	2	2	2	2	2	1	1	2		1	9	2	2
20811124	2	2	2	2	2	2	2	1	4	1	2	3	2	2	2	2	2	2	2	2	2	2	2	2	2	2	2	2	2	2	2	2	2	2	2	2	2	2	1	1	2		1	1	2	2
20811126	2	2	2	2	1	2	2	2	2	1	2	3	2	2	2	2	2	2	2	2	2	2	2	2	2	2	2	2	2	2	2	2	2	2	2	2	2	2	1	1	1	1	1	1	2	2
20811127	2	1	2	2	1	1	2	1	2	1	2	3	2	2	2	2	2	2	2	2	2	2	2	2	2	2	2	2	2	2	2	2	2	2	2	2	2	2	1	1	2	2	1	1	2	2
20811128	2	2	2	2	1	2	2	2	2	1	2	2	2	2	2	2	2	2	2	2	2	2	2	2	2	2	2	2	2	2	2	2	2	2	2	2	2	2	1	1	2		1	1	2	2
20811129	2	2	2	1	2	2	2	2	3	1	2	3	2	2	2	2	2	2	2	2	2	2	2	2	2	2	2	2	2	2	2	2	2	2	2	2	2	2	1	1	2		1	1	2	2
20811130	2	1	2	2	1	2	2	2	2	1	2	3	2	2	2	2	2	2	2	2	2	2	2	2	2	2	2	2	2	2	2	2	2	2	2	2	2	2	1	1	2		1	1	2	2
20811131	2	1	2	2	2	2	2	2	3	1	2	3	2	2	2	2	2	2	2	2	2	2	2	2	2	2	2	2	2	2	2	2	2	2	2	2	2	2	1	1	2		1	1	2	2
20811132	2	2	2	2	2	2	1	2	4	2	2	3	2	2	2	2	2	2	2	2	2	2	2	2	2	2	2	2	2	2	2	2	2	2	2	2	2	2	1	1	2		1	2	2	2
20811133	2	1	2	2	2	2	2	2	3	1	2	3	2	2	2	2	2	2	2	2	2	2	2	2	2	2	2	2	2	2	2	2	2	2	2	2	2	2	1	1	2		1	1	2	2
20811134	2	2	2	2	1	2	2	2	2	1	2	3	2	2	2	2	2	2	2	2	2	2	2	2	2	2	2	2	2	2	2	2	2	2	2	2	2	2	1	1	2		1	1	2	2
20811135	2	1	2	2	1	2	2	1	2	1	2		2	2	2	2	2	2	2	2	2	2	2	2	2	2	2	2	2	2	2	2	2	2	2	2	2	2	1	1	2		1	1	2	2
20811136	2	2	2	2	1	2	2	2	2	1	2	3	2	2	2	2	2	2	2	2	2	2	2	2	2	2	2	2	2	2	2	2	2	2	2	2	2	2	1	1	1	1	9	9	2	2
20811137	2	2	2	2	2	2	1	2	4	2	2	3	2	2	2	2	2	2	2	2	2	2	2	2	2	2	2	2	2	2	2	2	2	2	2	2	2	2	1	1	2		1	2	2	2
20811138	2	2	2	2	2	2	1	2	4	2	2	3	2	2	2	2	2	2	2	2	2	2	2	2	2	2	2	2	2	2	2	2	2	2	2	2	2	2	1	1	2		1	1	2	2
20911101	2	2	2	2	1	2	2	2	3	1	2	2	2	2	2	2	2	2	2	2	2	2	2	2	2	2	2	2	2	2	2	2	2	2	2	2	2	2	1	1	2		1	9	1	1
20911102	2	2	2	2	1	2	2	2	1	1	1	3	2	2	2	2	2	2	2	2	2	2	2	2	2	2	2	2	2	2	2	2	2	2	2	2	2	2	1	1	2		1	1	1	2
20911103	2	2	2	2	1	2	2	2	1	1	2	3	2	2	2	2	2	2	2	2	2	2	2	2	2	2	2	2	2	2	2	2	2	2	2	2	2	2	1	1	2		1	1	2	2
20911104	2	2	2	2	1	2	2	2	3	1	2	3	2	2	2	2	2	2	2	2	2	2	2	2	2	2	2	2	2	2	2	2	2	2	2	2	2	2	1	1	2		1	1	1	2
20911105	2	2	2	2	1	2	2	2	3	1	2	3	2	2	2	2	2	2	2	2	2	2	2	2	2	2	2	2	2	2	2	2	2	2	2	2	2	2	1	1	2		2	1	2	2
20911106	2	2	2	2	1	2	2	2	4	1	2	3	2	2	2	2	2	2	2	2	2	2	2	2	2	2	2	2	2	2	2	2	2	2	2	2	2	2	1	1	2		2	1	1	2
20911107	2	1	2	2	1	2	2	2	3	1	2	3	2	2	2	2	2	2	2	2	2	2	2	2	2	2	2	2	2	2	2	2	2	2	2	2	2	2	1	1	2		1	1	1	2
20911108	2	2	2	2	1	2	2	2	3	2	2	3	2	2	2	2	2	2	2	2	2	2	2	2	2	2	2	2	2	2	2	2	2	2	2	2	2	2	1	1	2		2	1	2	2
20911109	2	1	2	2	1	2	2	2	3	1	2	3	2	2	2	2	2	2	2	2	2	2	2	2	2	2	2	2	2	2	2	2	2	2	2	2	2	2	1	1	2		1	1	2	2
20911113	2	2	2	2	1	2	2	2	4	2	2	3	2	2	2	2	2	2	2	2	2	2	2	2	2	2	2	2	2	2	2	2	2	2	2	2	2	2	1	1	2		1	1	1	2
20911114	2	2	2	2	1	2	2	2	3	1	2	3	2	2	2	2	2	2	2	2	2	2	2	2	2	2	2	2	2	2	2	2	2	2	2	2	2	2	1	1	2		2	1	2	2
20911115	2	2	2	2	1	2	2	2	4	1	2	3	2	2	2	2	2	2	2	2	2	2	2	2	2	2	2	2	2	2	2	2	2	2	2	2	2	2	1	1	2		2	2	1	1
20911116	2	2	2	2	1	2	2	2	4	2	2	2	2	2	2	2	2	2	2	2	2	2	2	2	2	2	2	2	2	2	2	2	2	2	2	2	2	2	1	1	2		1	1	1	2
20911118	2	2	2	2	1	2	2	2	2	1	2	3	2	2	2	2	2	2	2	2	2	2	2	2	2	2	2	2	2	2	2	2	2	2	2	2	2	2	1	1	2		9	9	2	2
20911119	2	2	2	2	2	2	2	1	4	1	2	3	2	2	2	2	2	2	2	2	2	2	2	2	2	2	2	2	2	2	2	2	2	2	2	2	2	2	1	1	2		1	1	2	2

## Sheet: Data dictionary_variables
Variable	Variable labelling	Codes
StudentID	Student identification number
schtype	Type of school	1=Private School 2=Government School
q73_1	Accessibility of mid day meal	1=Yes 2=No
q73_2	Accessibility of canteen	1=Yes 2=No
q73_3	Accessibility of food vendors	1=Yes 2=No
q73_4	Accessibility of playground	1=Yes 2=No
q73_5	Accessibility of sports or exercise equipment	1=Yes 2=No
q73_6	Accessibility of other sports facality	1=Yes 2=No
q73_7	Accessibility of yoga classes	1=Yes 2=No
q74	No. of PE periodin a week	1= None 2=One per week 3=2-4 per week 4=Everyday
q75	Marks/grades of PE classes	1=Yes 2=No
q76	Canteen in school	1=Yes 2=No
q77	Item sold in school canteen	1=No Canteen 2=Yes 3=No
q77a_1	Choclates, sweets, candies	1=Yes 2=No
q77a_2	Pizza	1=Yes 2=No
q77a_3	Burger	1=Yes 2=No
q77a_4	Samosa	1=Yes 2=No
q77a_5	Puff/Patties	1=Yes 2=No
q77a_6	Chips, wafers	1=Yes 2=No
q77a_7	fried chaat	1=Yes 2=No
q77a_8	french fries	1=Yes 2=No
q77a_9	Noodles	1=Yes 2=No
q77a_10	Salads	1=Yes 2=No
q77a_11	Rajma Rice	1=Yes 2=No
q77a_12	kadhi rice	1=Yes 2=No
q77a_13	dal rice	1=Yes 2=No
q77a_14	whole fruit	1=Yes 2=No
q77a_15	any other
q77b_1	Tea/coffee	1=Yes 2=No
q77b_2	Packed juice(sweetened)	1=Yes 2=No
q77b_3	Packed juice(no added sugar)	1=Yes 2=No
q77b_4	Carbonated drinks(sweetened)	1=Yes 2=No
q77b_5	carbonated drinks(un sweetened)	1=Yes 2=No
q77b_6	Fruit beer	1=Yes 2=No
q77b_7	water	1=Yes 2=No
q77b_8	Milk flavoured	1=Yes 2=No
q77b_9	Lassi/flavoured lassi	1=Yes 2=No
q77b_10	fressh fruit juice	1=Yes 2=No
q77b_11	Others
q78	Kind of food served in canteen	1=No Canteen 2= Healthy 3=Unhealthy 4= both healthy and Unhealthy 9= Don’t Know
q79	Restriction in canteen for any food	1=No Canteen 2= Yes 3=No 9= Do not Know
q80	Check lunchbox of students	1=Yes 2=No
q80a	Written instruction for student/parent	1=Yes 2=No
q81_1	Display of tobacco free school board	1=Yes 2=No 9=Do not Know
q81_2	Display of no smoking area board	1=Yes 2=No 9=Do not Know
q82	Sale of tobacco within 100 yards	1=Yes 2=No
q83	sale of alcohol within 75 meters	1=Yes 2=No
StudentID
schtype
q73_1
q73_2
q73_3
q73_4
q73_5
q73_6
q73_7
q74
q75
q76
q77
q77a_1
q77a_2
q77a_3
q77a_4
q77a_5
q77a_6
q77a_7
q77a_8
q77a_9
q77a_10
q77a_11
q77a_12
q77a_13
q77a_14
q77a_15
q77b_1
q77b_2
q77b_3
q77b_4
q77b_5
q77b_6
q77b_7
q77b_8
q77b_9
q77b_10
q77b_11
q78
q79
q80
q80a
q81_1
q81_2
q82
q83
StudentID
schtype
q73_1
q73_2
q73_3
q73_4
q73_5
q73_6
q73_7
q74
q75
q76
q77
q77a_1
q77a_2
q77a_3
q77a_4
q77a_5
q77a_6
q77a_7
q77a_8
q77a_9
q77a_10
q77a_11
q77a_12
q77a_13
q77a_14
q77a_15
q77b_1
q77b_2
q77b_3
q77b_4
q77b_5
q77b_6
q77b_7
q77b_8
q77b_9
q77b_10
q77b_11
q78
q79
q80
q80a
q81_1
q81_2
q82
q83
StudentID
schtype
q73_1
q73_2
q73_3
q73_4
q73_5
q73_6
q73_7
q74
q75
q76
q77
q77a_1
q77a_2
q77a_3
q77a_4
q77a_5
q77a_6
q77a_7
q77a_8
q77a_9
q77a_10
q77a_11
q77a_12
q77a_13
q77a_14
q77a_15
q77b_1
q77b_2
q77b_3
q77b_4
q77b_5
q77b_6
q77b_7
q77b_8
q77b_9
q77b_10
q77b_11
q78
q79
q80
q80a
q81_1
q81_2
q82
q83
StudentID
schtype
q73_1
q73_2
q73_3
q73_4
q73_5
q73_6
q73_7
q74
q75
q76
q77
q77a_1
q77a_2
q77a_3
q77a_4
q77a_5
q77a_6
q77a_7
q77a_8
q77a_9
q77a_10
q77a_11
q77a_12
q77a_13
q77a_14
q77a_15
q77b_1
q77b_2
q77b_3
q77b_4
q77b_5
q77b_6
q77b_7
q77b_8
q77b_9
q77b_10
q77b_11
q78
q79
q80
q80a
q81_1
q81_2
q82
q83
StudentID
schtype
q73_1
q73_2
q73_3
q73_4
q73_5
q73_6
q73_7
q74
q75
q76
q77
q77a_1
q77a_2
q77a_3
q77a_4
q77a_5
q77a_6
q77a_7
q77a_8
q77a_9
q77a_10
q77a_11
q77a_12
q77a_13
q77a_14
q77a_15
q77b_1
q77b_2
q77b_3
q77b_4
q77b_5
q77b_6
q77b_7
q77b_8
q77b_9
q77b_10
q77b_11
q78
q79
q80
q80a
q81_1
q81_2
q82
q83
StudentID
schtype
q73_1
q73_2
q73_3
q73_4
q73_5
q73_6
q73_7
q74
q75
q76
q77
q77a_1
q77a_2
q77a_3
q77a_4
q77a_5
q77a_6
q77a_7
q77a_8
q77a_9
q77a_10
q77a_11
q77a_12
q77a_13
q77a_14
q77a_15
q77b_1
q77b_2
q77b_3
q77b_4
q77b_5
q77b_6
q77b_7
q77b_8
q77b_9
q77b_10
q77b_11
q78
q79
q80
q80a
q81_1
q81_2
q82
q83
StudentID
schtype
q73_1
q73_2
q73_3
q73_4
q73_5
q73_6
q73_7
q74
q75
q76
q77
q77a_1
q77a_2
q77a_3
q77a_4
q77a_5
q77a_6
q77a_7
q77a_8
q77a_9
q77a_10
q77a_11
q77a_12
q77a_13
q77a_14
q77a_15
q77b_1
q77b_2
q77b_3
q77b_4
q77b_5
q77b_6
q77b_7
q77b_8
q77b_9
q77b_10
q77b_11
q78
q79
q80
q80a
q81_1
q81_2
q82
q83
StudentID
schtype
q73_1
q73_2
q73_3
q73_4
q73_5
q73_6
q73_7
q74
q75
q76
q77
q77a_1
q77a_2
q77a_3
q77a_4
q77a_5
q77a_6
q77a_7
q77a_8
q77a_9
q77a_10
q77a_11
q77a_12
q77a_13
q77a_14
q77a_15
q77b_1
q77b_2
q77b_3
q77b_4
q77b_5
q77b_6
q77b_7
q77b_8
q77b_9
q77b_10
q77b_11
q78
q79
q80
q80a
q81_1
q81_2
q82
q83
StudentID
schtype
q73_1
q73_2
q73_3
q73_4
q73_5
q73_6
q73_7
q74
q75
q76
q77
q77a_1
q77a_2
q77a_3
q77a_4
q77a_5
q77a_6
q77a_7
q77a_8
q77a_9
q77a_10
q77a_11
q77a_12
q77a_13
q77a_14
q77a_15
q77b_1
q77b_2
q77b_3
q77b_4
q77b_5
q77b_6
q77b_7
q77b_8
q77b_9
q77b_10
q77b_11
q78
q79
q80
q80a
q81_1
q81_2
q82
q83
StudentID
schtype
q73_1
q73_2
q73_3
q73_4
q73_5
q73_6
q73_7
q74
q75
q76
q77
q77a_1
q77a_2
q77a_3
q77a_4
q77a_5
q77a_6
q77a_7
q77a_8
q77a_9
q77a_10
q77a_11
q77a_12
q77a_13
q77a_14
q77a_15
q77b_1
q77b_2
q77b_3
q77b_4
q77b_5
q77b_6
q77b_7
q77b_8
q77b_9
q77b_10
q77b_11
q78
q79
q80
q80a
q81_1
q81_2
q82
q83
StudentID
schtype
q73_1
q73_2
q73_3
q73_4
q73_5
q73_6
q73_7
q74
q75
q76
q77
q77a_1
q77a_2
q77a_3
q77a_4
q77a_5
q77a_6
q77a_7
q77a_8
q77a_9
q77a_10
q77a_11
q77a_12
q77a_13
q77a_14
q77a_15
q77b_1
q77b_2
q77b_3
q77b_4
q77b_5
q77b_6
q77b_7
q77b_8
q77b_9
q77b_10
q77b_11
q78
q79
q80
q80a
q81_1
q81_2
q82
q83
StudentID
schtype
q73_1
q73_2
q73_3
q73_4
q73_5
q73_6
q73_7
q74
q75
q76
q77
q77a_1
q77a_2
q77a_3
q77a_4
q77a_5
q77a_6
q77a_7
q77a_8
q77a_9
q77a_10
q77a_11
q77a_12
q77a_13
q77a_14
q77a_15
q77b_1
q77b_2
q77b_3
q77b_4
q77b_5
q77b_6
q77b_7
q77b_8
q77b_9
q77b_10
q77b_11
q78
q79
q80
q80a
q81_1
q81_2
q82
q83
StudentID
schtype
q73_1
q73_2
q73_3
q73_4
q73_5
q73_6
q73_7
q74
q75
q76
q77
q77a_1
q77a_2
q77a_3
q77a_4
q77a_5
q77a_6
q77a_7
q77a_8
q77a_9
q77a_10
q77a_11
q77a_12
q77a_13
q77a_14
q77a_15
q77b_1
q77b_2
q77b_3
q77b_4
q77b_5
q77b_6
q77b_7
q77b_8
q77b_9
q77b_10
q77b_11
q78
q79
q80
q80a
q81_1
q81_2
q82
q83
StudentID
schtype
q73_1
q73_2
q73_3
q73_4
q73_5
q73_6
q73_7
q74
q75
q76
q77
q77a_1
q77a_2
q77a_3
q77a_4
q77a_5
q77a_6
q77a_7
q77a_8
q77a_9
q77a_10
q77a_11
q77a_12
q77a_13
q77a_14
q77a_15
q77b_1
q77b_2
q77b_3
q77b_4
q77b_5
q77b_6
q77b_7
q77b_8
q77b_9
q77b_10
q77b_11
q78
q79
q80
q80a
q81_1
q81_2
q82
q83
StudentID
schtype
q73_1
q73_2
q73_3
q73_4
q73_5
q73_6
q73_7
q74
q75
q76
q77
q77a_1
q77a_2
q77a_3
q77a_4
q77a_5
q77a_6
q77a_7
q77a_8
q77a_9
q77a_10
q77a_11
q77a_12
q77a_13
q77a_14
q77a_15
q77b_1
q77b_2
q77b_3
q77b_4
q77b_5
q77b_6
q77b_7
q77b_8
q77b_9
q77b_10
q77b_11
q78
q79
q80
q80a
q81_1
q81_2
q82
q83
StudentID
schtype
q73_1
q73_2
q73_3
q73_4
q73_5
q73_6
q73_7
q74
q75
q76
q77
q77a_1
q77a_2
q77a_3
q77a_4
q77a_5
q77a_6
q77a_7
q77a_8
q77a_9
q77a_10
q77a_11
q77a_12
q77a_13
q77a_14
q77a_15
q77b_1
q77b_2
q77b_3
q77b_4
q77b_5
q77b_6
q77b_7
q77b_8
q77b_9
q77b_10
q77b_11
q78
q79
q80
q80a
q81_1
q81_2
q82
q83
StudentID
schtype
q73_1
q73_2
q73_3
q73_4
q73_5
q73_6
q73_7
q74
q75
q76
q77
q77a_1
q77a_2
q77a_3
q77a_4
q77a_5
q77a_6
q77a_7
q77a_8
q77a_9
q77a_10
q77a_11
q77a_12
q77a_13
q77a_14
q77a_15
q77b_1
q77b_2
q77b_3
q77b_4
q77b_5
q77b_6
q77b_7
q77b_8
q77b_9
q77b_10
q77b_11
q78
q79
q80
q80a
q81_1
q81_2
q82
q83
StudentID
schtype
q73_1
q73_2
q73_3
q73_4
q73_5
q73_6
q73_7
q74
q75
q76
q77
q77a_1
q77a_2
q77a_3
q77a_4
q77a_5
q77a_6
q77a_7
q77a_8
q77a_9
q77a_10
q77a_11
q77a_12
q77a_13
q77a_14
q77a_15
q77b_1
q77b_2
q77b_3
q77b_4
q77b_5
q77b_6
q77b_7
q77b_8
q77b_9
q77b_10
q77b_11
q78
q79
q80
q80a
q81_1
q81_2
q82
q83
StudentID
schtype
q73_1
q73_2
q73_3
q73_4
q73_5
q73_6
q73_7
q74
q75
q76
q77
q77a_1
q77a_2
q77a_3
q77a_4
q77a_5
q77a_6
q77a_7
q77a_8
q77a_9
q77a_10
q77a_11
q77a_12
q77a_13
q77a_14
q77a_15
q77b_1
q77b_2
q77b_3
q77b_4
q77b_5
q77b_6
q77b_7
q77b_8
q77b_9
q77b_10
q77b_11
q78
q79
q80
q80a
q81_1
q81_2
q82
q83
StudentID
schtype
q73_1
q73_2
q73_3
q73_4
q73_5
q73_6
q73_7
q74
q75
q76
q77
q77a_1
q77a_2
q77a_3
q77a_4
q77a_5
q77a_6
q77a_7
q77a_8
q77a_9
q77a_10
q77a_11
q77a_12
q77a_13
q77a_14
q77a_15
q77b_1
q77b_2
q77b_3
q77b_4
q77b_5
q77b_6
q77b_7
q77b_8
q77b_9
q77b_10
q77b_11
q78
q79
q80
q80a
q81_1
q81_2
q82
q83
StudentID
schtype
q73_1
q73_2
q73_3
q73_4
q73_5
q73_6
q73_7
q74
q75
q76
q77
q77a_1
q77a_2
q77a_3
q77a_4
q77a_5
q77a_6
q77a_7
q77a_8
q77a_9
q77a_10
q77a_11
q77a_12
q77a_13
q77a_14
q77a_15
q77b_1
q77b_2
q77b_3
q77b_4
q77b_5
q77b_6
q77b_7
q77b_8
q77b_9
q77b_10
q77b_11
q78
q79
q80
q80a
q81_1
q81_2
q82
q83
StudentID
schtype
q73_1
q73_2
q73_3
q73_4
q73_5
q73_6
q73_7
q74
q75
q76
q77
q77a_1
q77a_2
q77a_3
q77a_4
q77a_5
q77a_6
q77a_7
q77a_8
q77a_9
q77a_10
q77a_11
q77a_12
q77a_13
q77a_14
q77a_15
q77b_1
q77b_2
q77b_3
q77b_4
q77b_5
q77b_6
q77b_7
q77b_8
q77b_9
q77b_10
q77b_11
q78
q79
q80
q80a
q81_1
q81_2
q82
q83
StudentID
schtype
q73_1
q73_2
q73_3
q73_4
q73_5
q73_6
q73_7
q74
q75
q76
q77
q77a_1
q77a_2
q77a_3
q77a_4
q77a_5
q77a_6
q77a_7
q77a_8
q77a_9
q77a_10
q77a_11
q77a_12
q77a_13
q77a_14
q77a_15
q77b_1
q77b_2
q77b_3
q77b_4
q77b_5
q77b_6
q77b_7
q77b_8
q77b_9
q77b_10
q77b_11
q78
q79
q80
q80a
q81_1
q81_2
q82
q83
StudentID
schtype
q73_1
q73_2
q73_3
q73_4
q73_5
q73_6
q73_7
q74
q75
q76
q77
q77a_1
q77a_2
q77a_3
q77a_4
q77a_5
q77a_6
q77a_7
q77a_8
q77a_9
q77a_10
q77a_11
q77a_12
q77a_13
q77a_14
q77a_15
q77b_1
q77b_2
q77b_3
q77b_4
q77b_5
q77b_6
q77b_7
q77b_8
q77b_9
q77b_10
q77b_11
q78
q79
q80
q80a
q81_1
q81_2
q82
q83
StudentID
schtype
q73_1
q73_2
q73_3
q73_4
q73_5
q73_6
q73_7
q74
q75
q76
q77
q77a_1
q77a_2
q77a_3
q77a_4
q77a_5
q77a_6
q77a_7
q77a_8
q77a_9
q77a_10
q77a_11
q77a_12
q77a_13
q77a_14
q77a_15
q77b_1
q77b_2
q77b_3
q77b_4
q77b_5
q77b_6
q77b_7
q77b_8
q77b_9
q77b_10
q77b_11
q78
q79
q80
q80a
q81_1
q81_2
q82
q83
StudentID
schtype
q73_1
q73_2
q73_3
q73_4
q73_5
q73_6
q73_7
q74
q75
q76
q77
q77a_1
q77a_2
q77a_3
q77a_4
q77a_5
q77a_6
q77a_7
q77a_8
q77a_9
q77a_10
q77a_11
q77a_12
q77a_13
q77a_14
q77a_15
q77b_1
q77b_2
q77b_3
q77b_4
q77b_5
q77b_6
q77b_7
q77b_8
q77b_9
q77b_10
q77b_11
q78
q79
q80
q80a
q81_1
q81_2
q82
q83
StudentID
schtype
q73_1
q73_2
q73_3
q73_4
q73_5
q73_6
q73_7
q74
q75
q76
q77
q77a_1
q77a_2
q77a_3
q77a_4
q77a_5
q77a_6
q77a_7
q77a_8
q77a_9
q77a_10
q77a_11
q77a_12
q77a_13
q77a_14
q77a_15
q77b_1
q77b_2
q77b_3
q77b_4
q77b_5
q77b_6
q77b_7
q77b_8
q77b_9
q77b_10
q77b_11
q78
q79
q80
q80a
q81_1
q81_2
q82
q83
StudentID
schtype
q73_1
q73_2
q73_3
q73_4
q73_5
q73_6
q73_7
q74
q75
q76
q77
q77a_1
q77a_2
q77a_3
q77a_4
q77a_5
q77a_6
q77a_7
q77a_8
q77a_9
q77a_10
q77a_11
q77a_12
q77a_13
q77a_14
q77a_15
q77b_1
q77b_2
q77b_3
q77b_4
q77b_5
q77b_6
q77b_7
q77b_8
q77b_9
q77b_10
q77b_11
q78
q79
q80
q80a
q81_1
q81_2
q82
q83
StudentID
schtype
q73_1
q73_2
q73_3
q73_4
q73_5
q73_6
q73_7
q74
q75
q76
q77
q77a_1
q77a_2
q77a_3
q77a_4
q77a_5
q77a_6
q77a_7
q77a_8
q77a_9
q77a_10
q77a_11
q77a_12
q77a_13
q77a_14
q77a_15
q77b_1
q77b_2
q77b_3
q77b_4
q77b_5
q77b_6
q77b_7
q77b_8
q77b_9
q77b_10
q77b_11
q78
q79
q80
q80a
q81_1
q81_2
q82
q83
StudentID
schtype
q73_1
q73_2
q73_3
q73_4
q73_5
q73_6
q73_7
q74
q75
q76
q77
q77a_1
q77a_2
q77a_3
q77a_4
q77a_5
q77a_6
q77a_7
q77a_8
q77a_9
q77a_10
q77a_11
q77a_12
q77a_13
q77a_14
q77a_15
q77b_1
q77b_2
q77b_3
q77b_4
q77b_5
q77b_6
q77b_7
q77b_8
q77b_9
q77b_10
q77b_11
q78
q79
q80
q80a
q81_1
q81_2
q82
q83
StudentID
schtype
q73_1
q73_2
q73_3
q73_4
q73_5
q73_6
q73_7
q74
q75
q76
q77
q77a_1
q77a_2
q77a_3
q77a_4
q77a_5
q77a_6
q77a_7
q77a_8
q77a_9
q77a_10
q77a_11
q77a_12
q77a_13
q77a_14
q77a_15
q77b_1
q77b_2
q77b_3
q77b_4
q77b_5
q77b_6
q77b_7
q77b_8
q77b_9
q77b_10
q77b_11
q78
q79
q80
q80a
q81_1
q81_2
q82
q83
StudentID
schtype
q73_1
q73_2
q73_3
q73_4
q73_5
q73_6
q73_7
q74
q75
q76
q77
q77a_1
q77a_2
q77a_3
q77a_4
q77a_5
q77a_6
q77a_7
q77a_8
q77a_9
q77a_10
q77a_11
q77a_12
q77a_13
q77a_14
q77a_15
q77b_1
q77b_2
q77b_3
q77b_4
q77b_5
q77b_6
q77b_7
q77b_8
q77b_9
q77b_10
q77b_11
q78
q79
q80
q80a
q81_1
q81_2
q82
q83
StudentID
schtype
q73_1
q73_2
q73_3
q73_4
q73_5
q73_6
q73_7
q74
q75
q76
q77
q77a_1
q77a_2
q77a_3
q77a_4
q77a_5
q77a_6
q77a_7
q77a_8
q77a_9
q77a_10
q77a_11
q77a_12
q77a_13
q77a_14
q77a_15
q77b_1
q77b_2
q77b_3
q77b_4
q77b_5
q77b_6
q77b_7
q77b_8
q77b_9
q77b_10
q77b_11
q78
q79
q80
q80a
q81_1
q81_2
q82
q83
StudentID
schtype
q73_1
q73_2
q73_3
q73_4
q73_5
q73_6
q73_7
q74
q75
q76
q77
q77a_1
q77a_2
q77a_3
q77a_4
q77a_5
q77a_6
q77a_7
q77a_8
q77a_9
q77a_10
q77a_11
q77a_12
q77a_13
q77a_14
q77a_15
q77b_1
q77b_2
q77b_3
q77b_4
q77b_5
q77b_6
q77b_7
q77b_8
q77b_9
q77b_10
q77b_11
q78
q79
q80
q80a
q81_1
q81_2
q82
q83
StudentID
schtype
q73_1
q73_2
q73_3
q73_4
q73_5
q73_6
q73_7
q74
q75
q76
q77
q77a_1
q77a_2
q77a_3
q77a_4
q77a_5
q77a_6
q77a_7
q77a_8
q77a_9
q77a_10
q77a_11
q77a_12
q77a_13
q77a_14
q77a_15
q77b_1
q77b_2
q77b_3
q77b_4
q77b_5
q77b_6
q77b_7
q77b_8
q77b_9
q77b_10
q77b_11
q78
q79
q80
q80a
q81_1
q81_2
q82
q83
StudentID
schtype
q73_1
q73_2
q73_3
q73_4
q73_5
q73_6
q73_7
q74
q75
q76
q77
q77a_1
q77a_2
q77a_3
q77a_4
q77a_5
q77a_6
q77a_7
q77a_8
q77a_9
q77a_10
q77a_11
q77a_12
q77a_13
q77a_14
q77a_15
q77b_1
q77b_2
q77b_3
q77b_4
q77b_5
q77b_6
q77b_7
q77b_8
q77b_9
q77b_10
q77b_11
q78
q79
q80
q80a
q81_1
q81_2
q82
q83
StudentID
schtype
q73_1
q73_2
q73_3
q73_4
q73_5
q73_6
q73_7
q74
q75
q76
q77
q77a_1
q77a_2
q77a_3
q77a_4
q77a_5
q77a_6
q77a_7
q77a_8
q77a_9
q77a_10
q77a_11
q77a_12
q77a_13
q77a_14
q77a_15
q77b_1
q77b_2
q77b_3
q77b_4
q77b_5
q77b_6
q77b_7
q77b_8
q77b_9
q77b_10
q77b_11
q78
q79
q80
q80a
q81_1
q81_2
q82
q83
StudentID
schtype
q73_1
q73_2
q73_3
q73_4
q73_5
q73_6
q73_7
q74
q75
q76
q77
q77a_1
q77a_2
q77a_3
q77a_4
q77a_5
q77a_6
q77a_7
q77a_8
q77a_9
q77a_10
q77a_11
q77a_12
q77a_13
q77a_14
q77a_15
q77b_1
q77b_2
q77b_3
q77b_4
q77b_5
q77b_6
q77b_7
q77b_8
q77b_9
q77b_10
q77b_11
q78
q79
q80
q80a
q81_1
q81_2
q82
q83
StudentID
schtype
q73_1
q73_2
q73_3
q73_4
q73_5
q73_6
q73_7
q74
q75
q76
q77
q77a_1
q77a_2
q77a_3
q77a_4
q77a_5
q77a_6
q77a_7
q77a_8
q77a_9
q77a_10
q77a_11
q77a_12
q77a_13
q77a_14
q77a_15
q77b_1
q77b_2
q77b_3
q77b_4
q77b_5
q77b_6
q77b_7
q77b_8
q77b_9
q77b_10
q77b_11
q78
q79
q80
q80a
q81_1
q81_2
q82
q83
StudentID
schtype
q73_1
q73_2
q73_3
q73_4
q73_5
q73_6
q73_7
q74
q75
q76
q77
q77a_1
q77a_2
q77a_3
q77a_4
q77a_5
q77a_6
q77a_7
q77a_8
q77a_9
q77a_10
q77a_11
q77a_12
q77a_13
q77a_14
q77a_15
q77b_1
q77b_2
q77b_3
q77b_4
q77b_5
q77b_6
q77b_7
q77b_8
q77b_9
q77b_10
q77b_11
q78
q79
q80
q80a
q81_1
q81_2
q82
q83
StudentID
schtype
q73_1
q73_2
q73_3
q73_4
q73_5
q73_6
q73_7
q74
q75
q76
q77
q77a_1
q77a_2
q77a_3
q77a_4
q77a_5
q77a_6
q77a_7
q77a_8
q77a_9
q77a_10
q77a_11
q77a_12
q77a_13
q77a_14
q77a_15
q77b_1
q77b_2
q77b_3
q77b_4
q77b_5
q77b_6
q77b_7
q77b_8
q77b_9
q77b_10
q77b_11
q78
q79
q80
q80a
q81_1
q81_2
q82
q83
StudentID
schtype
q73_1
q73_2
q73_3
q73_4
q73_5
q73_6
q73_7
q74
q75
q76
q77
q77a_1
q77a_2
q77a_3
q77a_4
q77a_5
q77a_6
q77a_7
q77a_8
q77a_9
q77a_10
q77a_11
q77a_12
[truncated: 10,033 more rows]
