# Supplementary material for: School policies, built environment and practices for non-communicable disease (NCD) prevention and control in schools of Delhi, India
Source: PLoS One. 2019 Apr 18;14(4):e0215365. doi: 10.1371/journal.pone.0215365 (PMC6472740; doi:10.1371/journal.pone.0215365)
Supplement: S2 File — (ZIP) [file pone.0215365.s002.zip › Data sets(de-identifier)/TS.xlsx]

## Sheet: Data_Teacher survey
SchoolID	Q1	Q2	Q3	Q4	Q5	Q6	Q7	Q8aYN	Q8aPeriod	Q8aDuration	Q8bYN	Q8bPeriod	Q8bDuration	Q8cYN	Q8cPeriod	Q8cDuration	Q8dYN	Q8dPeriod	Q8dDuration	Q9aYN	Q9aNutrition_IS	Q9aNutrition_OS	Q9bYN	Q9bNutrition_IS	Q9bNutrition_OS	Q9cYN	Q9cNutrition_IS	Q9cNutrition_OS	Q9dYN	Q9dNutrition_IS	Q9dNutrition_OS	Q10	Q10a	Q10aOthers	Q10b	Q11	Q12aWP	Q12aWM	Q12aWHS	Q12aWSS	Q12aUP	Q12aUM	Q12aUHS	Q12aUSS	Q12aNP	Q12aNA	Q12bWP	Q12bWM	Q12bWHS
101	Deleted for deidentification	T.G.T.	1	1100		2	2	1	2	40	1	2	40	1	3	40	1	3	40	1	1	3	1	1	3	1	1		1	1		1				1					1	1	1	1
102	Deleted for deidentification	ASSISSTANT TEACHER	1	360	17	1	1	1	2	35	1	2	35	1	2	35	2			1	1	3	1	1	3	1	1	3				2				2										3
103	Deleted for deidentification	VICE PRINCIPAL	1	1652	53	2	1	1	2	35	1	2	35	1	2	35	1	2	35	1	1		1	1		1	1		1	1		1	2	ANNUAL HEALTH CHECKUP	1 TO 12	1	1	1	1	1							1	1	1
104	Deleted for deidentification	P.E.T.	1	1488	50	4	1	1	2	35	1	2	35	1	2	35	1	2	35	2			2			2			2			1				1										3
105	Deleted for deidentification	HM	1	2440	84	4	1	1	2	40	1	2	40	1	2	40	1	2	40	1	6		1	6		1	6		1	6		1	1	HEALTH & HYGINE CLUB	I-XII	1	1	1	1	1							1	1	1
106	Deleted for deidentification	T.G.T. SCIENCE	1	1300	52	3	1	1	1	40	1	1	40	1	2	40	1	6	40	1	1	3	1	1	3	1	1	3	1	1	3	1	1	FORTIS SCHOOL COUNSELLOR'S FORUM	9 TO 11	1	1					1	1	1
107	Deleted for deidentification	T.G.T.	1	1175	45	4		1	2	40	1	2	40	1	2	40	1	3	40	2			2			2			2			2				2
108	Deleted for deidentification	DRAWING TEACHER	1	1800	70	2	1	1	3	35	1	2	35	1	2	35	1	3	35	2	1	2	2	1	2	2	1	2	2	1	2	2			2	2					1	1	1	1
109	Deleted for deidentification	P.G.T. (HISTORY)	1	3800	80	3	1	1	2	45	1	2	45	1	2	45	1	2	45	1			1	1		1	1		1	1		1	1	HRIDAY (N.G.O.) CONDUCTS THE PROGRAMME.	6 TO 12	2									1
110	Deleted for deidentification	T.G.T.	1	2400	100	7		1			1			1			1			2			2			2			2			1			ALL CLASSES I - XII	1	1	1	1	1							1	1	1
201	Deleted for deidentification	LECTURER(MATHS)	2	1500	55	2	1	1	1	50	1	1	50	1	1	50	1	1	50	1	6	2	1	6	2	1	6	2	1	6	1	1			FOR ALL THE CLASSES	1	1	1	1	1
202	Deleted for deidentification	T.G.T.	2	2020	80	1	1	1	3	120	1	3	120	1	3	120	1	3	120		1	2		1	1		1	2		1	2	1	1	HEALTH CHEKUP BY DOCTORS	ALL CLASSES	2	1	1					1	1
203	Deleted for deidentification	ASSISTANT TEACHER	2	1664	52	1	1	1	4	160	1	2	80	1	2	80	1	5	200				1	1	4	1	2		1	1	9	1	2	CHACHA NEHRU HEALTH PLAN & KISHORI YOJNA	KG TO XII, VI TO XII	1	1	1
204	Deleted for deidentification	PRIMARY TEACHER	2	1170	49	2	1	1	2	80	1	1	50	1	1	50	1	1	50	2			2			2			1	1	1	1				1	1	1	1	1
205	Deleted for deidentification	TGT	2	2196	64	3		1	4	40	1	3	40	1	3	40	1	6	40		1		1	1		1	1		1	1		1	1			2	1	1					1	1
206	Deleted for deidentification	TEACHER	2	2308	73	2	1	1			1		70	1		70	2				1		1				1			1		1	1	DEWORMING & WIfS TABLETS		2	1		1	1
207	Deleted for deidentification	ENGLISH TEACHER	2	708	31	2	0	1	2	40	1	2	40	1	2	40	1	2	40	2			2			2			2			2				1									1
208	Deleted for deidentification	T.G.T. DRAWING	2	2109	64	1	1	1	6	40	1	3	40	1	2	40	1	2	40	1	1		1	1	1	1	1	1	1		1	1	1	ANNUAL HEALTH CHECKUP BY GOVERNMENT AGENCY	NURSERY TO XII	1					1	1	1	1
209	Deleted for deidentification	PGT (MATHS)	2	2109	59	2		1	1	50	1	2	50	1	2	50	1	2	50				1	2					1	6	1	1	1	CHACHA NEHRU SCHOOL YOJNA	NUR TO XII	1	1	1
[truncated: 398 more columns]

## Sheet: Data dictionary_variables
Variable	Variable Label	Codes
SchoolID	School Identification Number
Q1	Name of School	Open Ended
Q2	Teachers designation	Open Ended
Q3	Type of School	1= Private School 2= Government School
Q4	No. of student in school	Open Ended
Q5	No. of teacher in school	Open Ended
Q6	No. of physical education teacher/coach	Open Ended
Q7	No. of yoga teacher in school	Open Ended
Q8aYN	Physical education/games period at primary class	1= Yes 2= No
Q8aPeriod	Number of periods of physical education at primary class	Open Ended
Q8aDuration	Duration in minutes	Open Ended
Q8bYN	Physical education/games period at middle class	1= Yes 2= No
Q8bPeriod	Number of periods of physical education at middle class	Open Ended
Q8bDuration	Duration in minutes	Open Ended
Q8cYN	Physical education/games period at higher secondary class	1= Yes 2= No
Q8cPeriod	Number of periods of physical education at higher secondary class	Open Ended
Q8cDuration	Duration in minutes	Open Ended
Q8dYN	Physical education/games period at senior secondary class	1= Yes 2= No
Q8dPeriod	Number of periods of physical education at senior secondary class	Open Ended
Q8dDuration	Duration in minutes	Open Ended
Q9aYN	Nutrition education period at primary class	1= Yes 2= No
Q9aNutrition_IS	At primary class nutrition education integerated wih other subjects_No. of periods	Open Ended
Q9aNutrition_OS	At primary class nutrition education is an optional subjects_No. of periods	Open Ended
Q9bYN	Nutrition education period at middle class	1= Yes 2= No
Q9bNutrition_IS	At middle class nutrition education integerated wih other subjects	Open Ended
Q9bNutrition_OS	At middle class nutrition education is an optional subjects	Open Ended
Q9cYN	Nutrition education period at higher secondary class	1= Yes 2= No
Q9cNutrition_IS	At higher secondary nutrition education integerated wih other subjects	Open Ended
Q9cNutrition_OS	At higher secondary nutrition education is an optional subjects	Open Ended
Q9dYN	Nutrition education period at senior secondary class	1= Yes 2= No
Q9dNutrition_IS	At senior secondary nutrition education integerated wih other subjects	Open Ended
Q9dNutrition_OS	At senior secondary nutrition education is an optional subjects	Open Ended
Q10	Presence of school health program	1= Yes 2= No
Q10a	CBSE comprehensive school health programe	1= Yes 2= No
Q10aOthers	Any other school health program	Open Ended
Q10b	Classes for which school health programme applicable	Open Ended
Q11	Any advisory committee or school health committee	1= Yes 2= No
Q12aWP	Written Food/nutrition policy at primary class	1= Yes
Q12aWM	Written Food/nutrition policy at middle class	1= Yes
Q12aWHS	Written Food/nutrition policy at Higher secondary	1= Yes
Q12aWSS	Written Food/nutrition policy at senior secondary	1= Yes
Q12aUP	Unwritten Food/nutrition policy at primary class	1= Yes
Q12aUM	Unwritten Food/nutrition policy at middle class	1= Yes
Q12aUHS	Unwritten Food/nutrition policy at higher secondary class	1= Yes
Q12aUSS	Unwritten Food/nutrition policy at senior secondary class	1= Yes
Q12aNP	No nutrition policy	1=No policy
Q12aNA	Not Applicable	1-No policy
Q12bWP	Written canteen policy at primary class	1= Yes
Q12bWM	Written canteen policy at middle class	1= Yes
Q12bWHS	Written canteen policy at Higher secondary	1= Yes
Q12bWSS	Written canteen policy at senior secondary	1= Yes
Q12bUP	Unwritten canteen policy at primary class	1= Yes
Q12bUM	Unwritten canteen policy at middle class	1= Yes
Q12bUHS	Unwritten canteen policy at higher secondary class	1= Yes
Q12bUSS	Unwritten canteen policy at senior secondary class	1= Yes
Q12bNP	No nutrition policy	1=No policy
Q12bNA	Not Applicable	1-No policy
Q12cWP	Written lunchbox policy at primary class	1= Yes
Q12cWM	Written lunchbox policy at middle class	1= Yes
Q12cWHS	Written lunchbox policy at Higher secondary	1= Yes
Q12cWSS	Written lunchboxpolicy at senior secondary	1= Yes
Q12cUP	Unwritten lunchboxpolicy at primary class	1= Yes
Q12cUM	Unwritten lunchbox policy at middle class	1= Yes
Q12cUHS	Unwritten lunchboxpolicy at higher secondary class	1= Yes
Q12cUSS	Unwritten lunchbox policy at senior secondary class	1= Yes
Q12cNP	No nutrition policy	1=No policy
Q12cNA	Not Applicable	1-No policy
Q12dWP	Written sports/physical activity policy at primary class	1= Yes
Q12dWM	Written sports/physical activity policy at middle class	1= Yes
Q12dWHS	Written sports/physical activity policy at Higher secondary	1= Yes
Q12dWSS	Written sports/physical activity policy at senior secondary	1= Yes
Q12dUP	Unwritten lsports/physical activity policy at primary class	1= Yes
Q12dUM	Unwritten sports/physical activity policy at middle class	1= Yes
Q12dUHS	Unwritten sports/physical activitypolicy at higher secondary class	1= Yes
Q12dUSS	Unwritten sports/physical activitypolicy at senior secondary class	1= Yes
Q12dNP	No nutrition policy	1=No policy
Q12dNA	Not Applicable	1-No policy
Q12eWP	Written tobacco control policy at primary class	1= Yes
Q12eWM	Written tobacco control policy at middle class	1= Yes
Q12eWHS	Written tobacco control policy at Higher secondary	1= Yes
Q12eWSS	Written tobacco control policy at senior secondary	1= Yes
Q12eUP	Unwritten tobacco control policy at primary class	1= Yes
Q12eUM	Unwritten tobacco control policy at middle class	1= Yes
Q12eUHS	Unwritten tobacco control policy at higher secondary class	1= Yes
Q12eUSS	Unwritten tobacco control policy at senior secondary class	1= Yes
Q12eNP	No nutrition policy	1=No policy
Q12eNA	Not Applicable	1-No policy
Q12fWP	Written alcohol control policy at primary class	1= Yes
Q12fWM	Written alcohol control policy at middle class	1= Yes
Q12fWHS	Written alcohol control policy at Higher secondary	1= Yes
Q12fWSS	Written Alcohol control policy at senior secondary	1= Yes
Q12fUP	Unwritten alcohol control policy at primary class	1= Yes
Q12fUM	Unwritten alcohol control policy at middle class	1= Yes
Q12fUHS	Unwritten alcohol control policy at higher secondary class	1= Yes
Q12fUSS	Unwritten alcohol control policy at senior secondary class	1= Yes
Q12fNP	No nutrition policy	1=No policy
Q12fNA	Not Applicable	1-No policy
Q12gWP	Written comprehnsive school health policy(CSHP) at primary class	1= Yes
Q12gWM	Written CSHP at middle class	1= Yes
Q12gWHS	Written CSHP at Higher secondary	1= Yes
Q12gWSS	Written CSHP at senior secondary	1= Yes
Q12gUP	Unwritten CSHP at primary class	1= Yes
Q12gUM	Unwritten CSHP at middle class	1= Yes
Q12gUHS	Unwritten CSHP at higher secondary class	1= Yes
Q12gUSS	Unwritten CSHP at senior secondary class	1= Yes
Q12gNP	No nutrition policy	1=No policy
Q12gNA	Not Applicable	1-No policy
Q13a	Principal involved in formulating school policies	1= Yes
Q13b	Board members involved in formulating school policies	1= Yes
Q13c	School health committe involved in formulating school policies	1= Yes
Q13d	Teaching staff involved in formulating school policies	1= Yes
Q13e	Parents involved in formulating school policies	1= Yes
Q13f	Any other	Open Ended
Q14aP	Nutrition curriculum in primary class	1= Yes
Q14aM	Nutrition curriculum in middle class	1= Yes
Q14aHS	Nutrition curriculum in higher secondary class	1= Yes
Q14aSS	Nutrition curriculum in senior secondary class	1= Yes
Q14aN	No	1=No policy
Q14aNA	Not Applicable	1=Not Applicable policy
Q14bP	Nutrition education periods/activities in primary class	1= Yes
Q14bM	Nutrition education periods/activities in middle class	1= Yes
Q14bHS	Nutrition education periods/activities in higher secondary class	1= Yes
Q14bSS	Nutrition education periods/activitiesin senior secondary class	1= Yes
Q14bN	No	1=No policy
Q14bNA	Not Applicable	1=Not Applicable policy
Q14cP	Nutrition education reflected in primary class	1= Yes
Q14cM	Nutrition education reflected in middle class	1= Yes
Q14cHS	Nutrition education education reflected in higher secondary class	1= Yes
Q14cSS	Nutrition education education reflected in senior secondary class	1= Yes
Q14cN	No	1=No policy
Q14cNA	Not Applicable	1=Not Applicable policy
Q14dP	regular training of staff in primary class	1= Yes
Q14dM	regular training of staff in middle class	1= Yes
Q14dHS	regular training of staff in higher secondary class	1= Yes
Q14dSS	regular training of staff in senior secondary class	1= Yes
Q14dN	No	1=No policy
Q14dNA	Not Applicable	1=Not Applicable policy
Q14eP	staff to be role model model in primary class	1= Yes
Q14eM	staff to be role model model in middle class	1= Yes
Q14eHS	staff to be role model model in higher secondary class	1= Yes
Q14eSS	staff to be role model model in senior secondary class	1= Yes
Q14eN	No	1=No policy
Q14eNA	Not Applicable	1=Not Applicable policy
Q14fP	Nutrition education extend beyond school nvironment in primary class	1= Yes
Q14fM	Nutrition education extend beyond school nvironment in middle class	1= Yes
Q14fHS	Nutrition education extend beyond school nvironment higher secondary class	1= Yes
Q14fSS	Nutrition education extend beyond school nvironment in senior secondary class	1= Yes
Q14fN	No	1=No policy
Q14fNA	Not Applicable	1=Not Applicable policy
Q14gP	Requires nutrition qualifications for school staff in primary class	1= Yes
Q14gM	Requires nutrition qualifications for school staff in middle class	1= Yes
Q14gHS	Requires nutrition qualifications for school staff in higher secondary class	1= Yes
Q14gSS	Requires nutrition qualifications for school staff in senior secondary class	1= Yes
Q14gN	No	1=No policy
Q14gNA	Not Applicable	1=Not Applicable policy
Q15	Type of meal program exist	1=No meal program 2= Mid day meal 3= School level meal program 4=others
Q15Others	Any other	Open Ended
Q16a	classi-v	1= Yes
Q16b	class VI-VIII	1= Yes
Q16c	Class IX-X	1= Yes
Q16d	XI-XII	1= Yes
Q16e	No meal program	1= No meal program in school
Q17	Recommendation for meal program	1=Yes 2=No 3=No meal program
Q17Yes	if yes, specigy guideline	Open Ended
Q18aP	nurition guideline for food available at school canteen at primary class	1=Yes
Q18aM	nurition guideline for food available at school canteen at middle class	1=Yes
Q18aHS	nurition guideline for food available at school canteen at higher secondary class	1=Yes
Q18aSS	nurition guideline for food available at school canteen at senior secondary class	1=Yes
Q18aN	no nutrition guidelines
Q18aNA	Not applicable	1= Not applicable
Q18bP	monitoring of hygiene at school canteen at primary class	1=Yes
Q18bM	monitoring of hygieneat school canteen at middle class	1=Yes
Q18bHS	monitoring of hygiene at school canteen at higher secondary class	1=Yes
Q18bSS	monitoring of hygiene at school canteen at senior secondary class	1=Yes
Q18bN	No guidelines
Q18bNA	Not applicable	1= Not applicable
Q18cP	low fat foods/methods used school canteen at primary class	1=Yes
Q18cM	low fat foods/methods used at school canteen at middle class	1=Yes
Q18cHS	low fat foods/methods used at school canteen at higher secondary class	1=Yes
Q18cSS	low fat foods/methods used at school canteen at senior secondary class	1=Yes
Q18cN	No guidelines
Q18cNA	Not applicable	1= Not applicable
Q18dP	sale of whole foods promted at school canteen at primary class	1=Yes
Q18dM	sale of whole foods promted at school canteen at middle class	1=Yes
Q18dHS	sale of whole foods promted at school canteen at higher secondary class	1=Yes
Q18dSS	sale of whole foods promted at school canteen at senior secondary class	1=Yes
Q18dN	No guidelines	1= No guidelines
Q18dNA	Not applicable	1= Not applicable
Q18eP	Regular monitoring of schoool canteen menu at primary class	1=Yes
Q18eM	Regular monitoring of schoool canteen menu at middle class	1=Yes
Q18eHS	Regular monitoring of schoool canteen menu at higher secondary class	1=Yes
Q18eSS	Regular monitoring of schoool canteen menuat senior secondary class	1=Yes
Q18eN	No guidelines	1= No guidelines
Q18eNA	Not applicable	1= Not applicable
Q18fP	No sale of fied food in schoool canteen menu at primary class	1=Yes
Q18fM	No sale of fied food in schoool canteen menu at middle class	1=Yes
Q18fHS	No sale of fied food in schoool canteen menu at higher secondary class	1=Yes
Q18fSS	No sale of fied food in schoool canteen menuat senior secondary class	1=Yes
Q18fN	No guidelines	1= No guidelines
Q18fNA	Not applicable	1= Not applicable
Q18gP	No sale of fied carbonated beverage in	1=Yes
Q18gM	No sale of carbonated beverage in schoool canteen menu at middle class	1=Yes
Q18gHS	No sale of carbonated beverage in schoool canteen menu at higher secondary class	1=Yes
Q18gSS	No sale of carbonated beverage in schoool canteen menuat senior secondary class	1=Yes
Q18gN	No guidelines	1= No guidelines
Q18gNA	Not applicable	1= Not applicable
Q18hP	No sale of salty food in canteen of primary class	1=Yes
Q18hM	No sale of salty food in schoool canteen menu at middle class	1=Yes
Q18hHS	No sale of salty food in schoool canteen menu at higher secondary class	1=Yes
Q18hSS	No sale of salty food in schoool canteen menuat senior secondary class	1=Yes
Q18hN	No guidelines	1= No guidelines
Q18hNA	Not applicable	1= Not applicable
Q18iP	pricing guidelines for canteens to encourage sale of healthy food choices at reduced cost at primary class	1=Yes
Q18iM	pricing guidelines for canteens to encourage sale of healthy food choices at reduced cost at middle class	1=Yes
Q18iHS	pricing guidelines for canteens to encourage sale of healthy food choices at reduced cost at higher secondary class	1=Yes
Q18iSS	pricing guidelines for canteens to encourage sale of healthy food choices at reduced cost at senior secondary class	1=Yes
Q18iN	No guidelines
Q18iNA	Not applicable	1= Not applicable
Q18jP	regulation of foods/drinks brought from home in primary class	1=Yes
Q18jM	regulation of foods/drinks brought from home in middle class	1=Yes
Q18jHS	regulation of foods/drinks brought from home in phigher secondary class	1=Yes
Q18jSS	regulation of foods/drinks brought from home in senior secondary class	1=Yes
Q18jN	No guidelines	1= No guidelines
Q18jNA	Not applicable
Q18kP	Parents are provided with written guidelines about sending healthy food in lunch boxes_primary	1=Yes
Q18kM	Parents are provided with written guidelines about sending healthy food in lunch boxes_middle	1=Yes
Q18kHS	Parents are provided with written guidelines about sending healthy food in lunch boxes_higher secondary	1=Yes
Q18kSS	Parents are provided with written guidelines about sending healthy food in lunch boxes_senior secondary	1=Yes
Q18kN	No guidelines	1= No guidelines
Q18kNA	Not applicable
Q18lP	regular monitoring of lunch boxes at school_Primary	1=Yes
Q18lM	regular monitoring of lunch boxes at school_Secondary	1=Yes
Q18lHS	regular monitoring of lunch boxes at school_Higher Secondary	1=Yes
Q18lSS	regular monitoring of lunch boxes at school_ Senior Secondary	1=Yes
Q18lN	No guidelines	1= No guidelines
Q18lNA	Not applicable
Q18mP	Fruit breaks_Primary	1=Yes
Q18mM	Fruit breaks_middle	1=Yes
Q18mHS	Fruit breaks_higher secondary	1=Yes
Q18mSS	Fruit breaks_senior secondary	1=Yes
Q18mN	No guidelines
Q18mNA	Not applicable
Q18nP	Students are allowed access to food outlets_Primary
Q18nM	Students are allowed access to food outlets_Middle
Q18nHS	Students are allowed access to food outlets_Higher secondary
Q18nSS	Students are allowed access to food outlets_Senior secondary
Q18nN	No guidelines	1= No guidelines
Q18nNA	Not applicable	1= Not applicable
Q18oP	regulations regarding the sale of food outside the school by vendors_Primary	1=Yes
Q18oM	regulations regarding the sale of food outside the school by vendors_Middle	1=Yes
Q18oHS	regulations regarding the sale of food outside the school by vendors_Higher Secondary	1=Yes
Q18oSS	regulations regarding the sale of food outside the school by vendors_Senior Secondary	1=Yes
Q18oN	No guidelines	1= No guidelines
Q18oNA	Not applicable	1= Not applicable
Q18pP	regulations regarding food menus on special menu_Primary	1=Yes
Q18pM	regulations regarding food menus on special menu_Middle	1=Yes
Q18pHS	regulations regarding food menus on special menu_Higher Secondary	1=Yes
Q18pSS	regulations regarding food menus on special menu_Senior Secondary	1=Yes
Q18pN	No guidelines	1= No guidelines
Q18pNA	Not applicable	1= Not applicable
Q18qP	Unhealthy foods are used to reward students or witheheld_primary	1=Yes
Q18qM	Unhealthy foods are used to reward students or witheheld_Middle	1=Yes
Q18qHS	Unhealthy foods are used to reward students or witheheld_Higher Secondary	1=Yes
Q18qSS	Unhealthy foods are used to reward students or witheheld_Senior Secondary	1=Yes
Q18qN	No guidelines	1= No guidelines
Q18qNA	Not applicable	1= Not applicable
Q18rP	Adequate time for recess_Primary	1=Yes
Q18rM	Adequate time for recess_Middle	1=Yes
Q18rHS	Adequate time for recess_Higher secondary	1=Yes
Q18rSS	Adequate time for recess_Senior secondary	1=Yes
Q18rN	No guidelines	1= No guidelines
Q18rNA	Not applicable
Q19	Canteen operated by	1=No Canteen 2=School 3=Commercial Operator 4=Others
Q19others	Any other	Others
Q20aP	physical education curriculum_Primary	1=Yes
Q20aM	physical education curriculum_Middle	1=Yes
Q20aHS	physical education curriculum_Higher Secondary	1=Yes
Q20aSS	physical education curriculum_Senior Secondary	1=Yes
Q20aN	No guidelines
Q20aDK	Not Know
Q20bP	PE marks/grades have weightage in final exam_Primary	1=Yes
Q20bM	PE marks/grades have weightage in final exam_middle	1=Yes
Q20bHS	PE marks/grades have weightage in final exam_Higherr secondary	1=Yes
Q20bSS	PE marks/grades have weightage in final exam _Senior secondary	1=Yes
Q20bN	No guidelines
Q20bDK	Do not know
Q20cP	Addresses qualifications for physical education instructors_Primary	1=Yes
Q20cM	Addresses qualifications for physical education instructors_Middle	1=Yes
Q20cHS	Addresses qualifications for physical education instructors_Higher Secondary	1=Yes
Q20cSS	Addresses qualifications for physical education instructors_Senior Secondary	1=Yes
Q20cN	No guidelines
Q20cDK	Do not know	1= Do not know
Q20dP	Regular Mass PT_Primary	1=Yes
Q20dM	Regular Mass PT_Middle	1=Yes
Q20dHS	Regular Mass PT_Higher secondary	1=Yes
Q20dSS	Regular Mass PT_Senior secondary	1=Yes
Q20dN	No guidelines
Q20dDK	Do not know
Q20eP	Yoga_Primary	1=Yes
Q20eM	Yoga_Middle	1=Yes
Q20eHS	Yoga_Higher Secondary	1=Yes
Q20eSS	Yoga_Senior Secondary	1=Yes
Q20eN	No guidelines	1=No guidelines
Q20eDK	Do not know
Q20fP	Yoga teacher_Primary	1=Yes
Q20fM	Yoga teacher_Middle	1=Yes
Q20fHS	Yoga teacher_Higher Secondary	1=Yes
Q20fSS	Yoga teacher_Senior Secondary	1=Yes
Q20fN	No guidelines	1=No gudelines
Q20fDK	Do not know
Q21aP	regular physical activity_Primary	1=Yes
Q21aM	regular physical activity_Middle	1=Yes
Q21aHS	regular physical activity_Higher Secondary	1=Yes
Q21aSS	regular physical activity_Senior Secondary	1=Yes
Q21aN	No
Q21aNA	Not applicable
Q21bP	Efective utilization of PE period_Primary	1=Yes
Q21bM	Efective utilization of PE period_Middle	1=Yes
Q21bHS	Efective utilization of PE period_Higher Secodary	1=Yes
Q21bSS	Efective utilization of PE period_Senior Secodary	1=Yes
Q21bN	No
Q21bNA	Not applicable
Q21cP	Promote Physical activity_Primary	1=Yes
Q21cM	Promote Physical activity_Middle	1=Yes
Q21cHS	Promote Physical activity_Higher Secondary	1=Yes
Q21cSS	Promote Physical activity_Senior Secondary	1=Yes
Q21cN	No
Q21cNA	Not applicable
Q21dP	Ground Available_Primary	1=Yes
Q21dM	Ground Available_Middle	1=Yes
Q21dHS	Ground Available_Higher Secondary	1=Yes
Q21dSS	Ground Available_Senior Secondary	1=Yes
Q21dN	Not adequate playground	1= Not adeqaute ground available
Q21dNA	Not applicable
Q21eP	Safe facility and adequate equipment_ Primary	1=Yes
Q21eM	Safe facility and adequate equipment_ Middle	1=Yes
Q21eHS	Safe facility and adequate equipment_ Higher Secondary	1=Yes
Q21eSS	Safe facility and adequate equipment_ Senior Secondary	1=Yes
Q21eN	No	1= Not safe facility available
Q21eNA	Not applicable
Q21fP	Time devoted to vigrous activity_Primary	1=Yes
Q21fM	Time devoted to vigrous activity_Middle	1=Yes
Q21fHS	Time devoted to vigrous activity_Higher Secondary	1=Yes
Q21fSS	Time devoted to vigrous activity_Senior Secondary	1=Yes
Q21fN	No
Q21fNA	Not applicable
Q21gP	Budget allocation for sports_Primary	1=Yes
Q21gM	Budget allocation for sports_Middle	1=Yes
Q21gHS	Budget allocation for sports_Higher Secondary	1=Yes
Q21gSS	Budget allocation for sports_Senior Secondary	1=Yes
Q21gN	No
Q21gNA	Not applicable
Q21hP	Safe travel_Primary	1=Yes
Q21hM	Safe travel_Middle	1=Yes
Q21hHS	Safe travel_Higher Secondary	1=Yes
Q21hSS	Safe travel_Senior Secondary	1=Yes
Q21hN	No guidelines
Q21hNA	Not applicable	Not applicable
Q21iP	Physical activity for staff_Primary	1=Yes
Q21iM	Physical activity for staff_Middle	1=Yes
Q21iHS	Physical activity for staff_Higher Secondary	1=Yes
Q21iSS	Physical activity for staff_Senior Secondary	1=Yes
Q21iN	No
Q21iNA	Not applicable
Q21jP	Community use for physical activity_Primary	1=Yes
Q21jM	Community use for physical activity_Middle	1=Yes
Q21jHS	Community use for physical activity_Higher Secondary	1=Yes
Q21jSS	Community use for physical activity_Senior Secondary	1=Yes
Q21jN	No	1= No
Q21jNA	Not applicable	1= Not applicable
Q22	Any sponsorship	1=Yes 2=No
Q23aP	Harmful effect of tobacco in schl curriculum_Primary	1=Yes
Q23aM	Harmful effect of tobacco in schl curriculum_Middle	1=Yes
Q23aHS	Harmful effect of tobacco in schl curriculum_Higher Secondary	1=Yes
Q23aSS	Harmful effect of tobacco in schl curriculum_Senior Secondary	1=Yes
Q23aN	No guidelines	1= No
Q23aNA	Not applicable
Q23bP	Harmful effect of alcohol in schl curriculum_Primary	1=Yes
Q23bM	Harmful effect of alcohol in schl curriculum_Middle	1=Yes
Q23bHS	Harmful effect of alcohol in schl curriculum_Higher Secondary	1=Yes
Q23bSS	Harmful effect of alcohol in schl curriculum_Senior Secondary	1=Yes
Q23bN	No guidelines	1= No
Q23bNA	Not applicable
Q23cP	curriculum_primary	1=Yes
Q23cM	curriculum_Middle	1=Yes
Q23cHS	curriculum_Higher Secondary	1=Yes
Q23cSS	curriculum_Senior Secondary	1=Yes
Q23cN	No guidelines	1= No
Q23cNA	Not applicable	1= Not applicable
Q23dP	School sensitize parent, tecahers about harmful effect of tobacco_primary	1=Yes
Q23dM	School sensitize parent, tecahers about harmful effect of tobacco_middle	1=Yes
Q23dHS	School sensitize parent, tecahers about harmful effect of tobacco_Higher secondary	1=Yes
Q23dSS	School sensitize parent, tecahers about harmful effect of tobacco_Senior secondary	1=Yes
Q23dN	No guidelines	1= No
Q23dNA	Not applicable
Q23eP	School sensitize parent, tecahers about harmful effect of alcohol_primary	1=Yes
Q23eM	School sensitize parent, tecahers about harmful effect of alcohol_middle	1=Yes
Q23eHS	School sensitize parent, tecahers about harmful effect of alcohol_Higher secondary	1=Yes
Q23eSS	School sensitize parent, tecahers about harmful effect of alcohol_Senior secondary	1=Yes
Q23eN	No guidelines	1= No
Q23eNA	Not applicable
Q23fP	sale of tobacco prohibited inside school_Primary	1=Yes
Q23fM	sale of tobacco prohibited inside school_Middle	1=Yes
Q23fHS	sale of tobacco prohibited inside school_Higher Secondary	1=Yes
Q23fSS	sale of tobacco prohibited inside school_Senior Secondary	1=Yes
Q23fN	No guidelines
Q23fNA	Not applicable	1=Not Applicable
Q23gP	Sale of tobacco within 100 yards_Primary	1=Yes
Q23gM	Sale of tobacco within 100 yards_Middle	1=Yes
Q23gHS	Sale of tobacco within 100 yards_Higher Secondary	1=Yes
Q23gSS	Sale of tobacco within 100 yards_Senior Secondary	1=Yes
Q23gN	No guidelines	1= No
Q23gNA	Not applicable	1=Not Applicable
Q23hP	School policies prohibit smoking_Primary	1=Yes
Q23hM	School policies prohibit smoking_Middle	1=Yes
Q23hHS	School policies prohibit smoking_Higher Secendary	1=Yes
Q23hSS	School policies prohibit smoking_Senior Secondary	1=Yes
Q23hN	No guidelines
Q23hNA	Not applicable	1=Not Applicable
Q23iP	School policy to prohibit sale of alcohol_Primary	1=Yes
Q23iM	School policy to prohibit sale of alcohol_Middle	1=Yes
Q23iHS	School policy to prohibit sale of alcohol_Higher Secondary	1=Yes
Q23iSS	School policy to prohibit sale of alcohol_Senior Secondary	1=Yes
Q23iN	No guidelines	1= No
Q23iNA	Not applicable	1=Not Applicable
Q24	Presence of full time nurse	1=Yes 2=No
Q25	Regular health assesment	1=No 2=Yes_Annually 3=Yes_6 months
Q25b	If yes_annually,Specify class for assesment	Open Ended
Q25c	If yes_6months,Specify class for assesment	Open Ended
Q25aa	Anthro	1=Yes
Q25ab	Blood grp	1=Yes
Q25ac	Vaccination status	1=Yes
Q25ad	Vision	1=Yes
Q25ae	Oral health	1=Yes
Q25af	Personal Hygiene	1=Yes
Q26	Information to parents	1=Yes 2= No 3=Do not know
Q27	Parent info abt school health policy	1=Yes 2= No 3=Do not know
Q28a	School curriculum	1=Yes
Q28b	Signs	1=Yes
Q28c	Bulletin Boards	1=Yes
Q28d	Schl website	1=Yes
Q28e	Schl handbook	1=Yes
Q28f	staff orientation	1=Yes
Q28g	Student orientation	1=Yes
Q28h	Parent handbook	1=Yes
Q28i	Policy include contract with vendor	1=Yes
Q28j	Announcement at schl events	1=Yes
Q28k	PTM	1=Yes
Variable	Variable Label
SchoolID	School Identification Number
schtype	Type of School
Q1	Name of School
Q2	Teachers designation
Q3	Type of School
Q4	No. of student in school
Q5	No. of teacher in school
Q6	No. of physical education teacher/coach
Q7	No. of yoga teacher in school
Q8aYN	Physical education/games period at primary class
Q8aPeriod	Number of periods of physical education at primary class
Q8aDuration	Duration in minutes
Q8bYN	Physical education/games period at middle class
Q8bPeriod	Number of periods of physical education at middle class
Q8bDuration	Duration in minutes
Q8cYN	Physical education/games period at higher secondary class
Q8cPeriod	Number of periods of physical education at higher secondary class
Q8cDuration	Duration in minutes
Q8dYN	Physical education/games period at senior secondary class
Q8dPeriod	Number of periods of physical education at senior secondary class
Q8dDuration	Duration in minutes
Q9aYN	Nutrition education period at primary class
Q9aNutrition_IS	At primary class nutrition education integerated wih other subjects
Q9aNutrition_OS	At primary class nutrition education is an optional subjects
Q9bYN	Nutrition education period at middle class
Q9bNutrition_IS	At middle class nutrition education integerated wih other subjects
Q9bNutrition_OS	At middle class nutrition education is an optional subjects
Q9cYN	Nutrition education period at higher secondary class
Q9cNutrition_IS	At higher secondary nutrition education integerated wih other subjects
Q9cNutrition_OS	At higher secondary nutrition education is an optional subjects
Q9dYN	Nutrition education period at senior secondary class
Q9dNutrition_IS	At senior secondary nutrition education integerated wih other subjects
Q9dNutrition_OS	At senior secondary nutrition education is an optional subjects
Q10	Presence of school health program
Q10a	CBSE comprehensive school health programe
Q10aOthers	Any other school health program
Q10b	Classes for which school health programme applicable
Q11	Any advisory committee or school health committee
Q12aWP	Written Food/nutrition policy at primary class
Q12aWM	Written Food/nutrition policy at middle class
Q12aWHS	Written Food/nutrition policy at Higher secondary
Q12aWSS	Written Food/nutrition policy at senior secondary
Q12aUP	Unwritten Food/nutrition policy at primary class
Q12aUM	Unwritten Food/nutrition policy at middle class
Q12aUHS	Unwritten Food/nutrition policy at higher secondary class
Q12aUSS	Unwritten Food/nutrition policy at senior secondary class
Q12aNP	No nutrition policy
Q12aNA	Not Applicable
Q12bWP	Written canteen policy at primary class
Q12bWM	Written canteen policy at middle class
Q12bWHS	Written canteen policy at Higher secondary
Q12bWSS	Written canteen policy at senior secondary
Q12bUP	Unwritten canteen policy at primary class
Q12bUM	Unwritten canteen policy at middle class
Q12bUHS	Unwritten canteen policy at higher secondary class
Q12bUSS	Unwritten canteen policy at senior secondary class
Q12bNP	No nutrition policy
Q12bNA	Not Applicable
Q12cWP	Written lunchbox policy at primary class
Q12cWM	Written lunchbox policy at middle class
Q12cWHS	Written lunchbox policy at Higher secondary
Q12cWSS	Written lunchboxpolicy at senior secondary
Q12cUP	Unwritten lunchboxpolicy at primary class
Q12cUM	Unwritten lunchbox policy at middle class
Q12cUHS	Unwritten lunchboxpolicy at higher secondary class
Q12cUSS	Unwritten lunchbox policy at senior secondary class
Q12cNP	No nutrition policy
Q12cNA	Not Applicable
Q12dWP	Written sports/physical activity policy at primary class
Q12dWM	Written sports/physical activity policy at middle class
Q12dWHS	Written sports/physical activity policy at Higher secondary
Q12dWSS	Written sports/physical activity policy at senior secondary
Q12dUP	Unwritten lsports/physical activity policy at primary class
Q12dUM	Unwritten sports/physical activity policy at middle class
Q12dUHS	Unwritten sports/physical activitypolicy at higher secondary class
Q12dUSS	Unwritten sports/physical activitypolicy at senior secondary class
Q12dNP	No nutrition policy
Q12dNA	Not Applicable
Q12eWP	Written tobacco control policy at primary class
Q12eWM	Written tobacco control policy at middle class
Q12eWHS	Written tobacco control policy at Higher secondary
Q12eWSS	Written tobacco control policy at senior secondary
Q12eUP	Unwritten tobacco control policy at primary class
Q12eUM	Unwritten tobacco control policy at middle class
Q12eUHS	Unwritten tobacco control policy at higher secondary class
Q12eUSS	Unwritten tobacco control policy at senior secondary class
Q12eNP	No nutrition policy
Q12eNA	Not Applicable
Q12fWP	Written alcohol control policy at primary class
Q12fWM	Written alcohol control policy at middle class
Q12fWHS	Written alcohol control policy at Higher secondary
Q12fWSS	Written Alcohol control policy at senior secondary
Q12fUP	Unwritten alcohol control policy at primary class
Q12fUM	Unwritten alcohol control policy at middle class
Q12fUHS	Unwritten alcohol control policy at higher secondary class
Q12fUSS	Unwritten alcohol control policy at senior secondary class
Q12fNP	No nutrition policy
Q12fNA	Not Applicable
Q12gWP	Written comprehnsive school health policy(CSHP) at primary class
Q12gWM	Written CSHP at middle class
Q12gWHS	Written CSHP at Higher secondary
Q12gWSS	Written CSHP at senior secondary
Q12gUP	Unwritten CSHP at primary class
Q12gUM	Unwritten CSHP at middle class
Q12gUHS	Unwritten CSHP at higher secondary class
Q12gUSS	Unwritten CSHP at senior secondary class
Q12gNP	No nutrition policy
Q12gNA	Not Applicable
Q13a	Principal involved in formulating school policies
Q13b	Board members involved in formulating school policies
Q13c	School health committe involved in formulating school policies
Q13d	Teaching staff involved in formulating school policies
Q13e	Parents involved in formulating school policies
Q13f	Any other
Q14aP	Nutrition curriculum in primary class
Q14aM	Nutrition curriculum in middle class
Q14aHS	Nutrition curriculum in higher secondary class
Q14aSS	Nutrition curriculum in senior secondary class
Q14aN	No
Q14aNA	Not Applicable
Q14bP	Nutrition education periods/activities in primary class
Q14bM	Nutrition education periods/activities in middle class
Q14bHS	Nutrition education periods/activities in higher secondary class
Q14bSS	Nutrition education periods/activitiesin senior secondary class
Q14bN	No
Q14bNA	Not Applicable
Q14cP	Nutrition education reflected in primary class
Q14cM	Nutrition education reflected in middle class
Q14cHS	Nutrition education education reflected in higher secondary class
Q14cSS	Nutrition education education reflected in senior secondary class
Q14cN	No
Q14cNA	Not Applicable
Q14dP	regular training of staff in primary class
Q14dM	regular training of staff in middle class
Q14dHS	regular training of staff in higher secondary class
Q14dSS	regular training of staff in senior secondary class
Q14dN	No
Q14dNA	Not Applicable
Q14eP	staff o be role model model in primary class
Q14eM	staff o be role model model in middle class
Q14eHS	staff o be role model model in higher secondary class
Q14eSS	staff o be role model model in senior secondary class
Q14eN	No
Q14eNA	Not Applicable
Q14fP	Nutrition education extend beyond school nvironment in primary class
Q14fM	Nutrition education extend beyond school nvironment in middle class
Q14fHS	Nutrition education extend beyond school nvironment higher secondary class
Q14fSS	Nutrition education extend beyond school nvironment in senior secondary class
Q14fN	No
Q14fNA	Not Applicable
Q14gP	Requires nutrition qualifications for school staff in primary class
Q14gM	Requires nutrition qualifications for school staff in middle class
Q14gHS	Requires nutrition qualifications for school staff in higher secondary class
Q14gSS	Requires nutrition qualifications for school staff in senior secondary class
Q14gN	No
Q14gNA	Not Applicable
Q15	Type of meal progra exist
Q15Others	Any other
Q16a	classi-v
Q16b	class VI-VIII
Q16c	Class IX-X
Q16d	XI-XII
Q16e	No meal program
Q17	Recommendation for meal program
Q17Yes	if yes, specigy guideline
Q18aP	nurition guideline for food available at school canteen at primary class
Q18aM	nurition guideline for food available at school canteen at middle class
Q18aHS	nurition guideline for food available at school canteen at higher secondary class
Q18aSS	nurition guideline for food available at school canteen at senior secondary class
Q18aN	no nutrition guidelines
Q18aNA	Not applicable
Q18bP	monitoring of hygiene at school canteen at primary class
Q18bM	monitoring of hygieneat school canteen at middle class
Q18bHS	monitoring of hygiene at school canteen at higher secondary class
Q18bSS	monitoring of hygiene at school canteen at senior secondary class
Q18bN	No guidelines
Q18bNA	Not applicable
Q18cP	low fat foods/methods used school canteen at primary class
Q18cM	low fat foods/methods used at school canteen at middle class
Q18cHS	low fat foods/methods used at school canteen at higher secondary class
Q18cSS	low fat foods/methods used at school canteen at senior secondary class
Q18cN	No guidelines
Q18cNA	Not applicable
Q18dP	sale of whole foods promted at school canteen at primary class
Q18dM	sale of whole foods promted at school canteen at middle class
Q18dHS	sale of whole foods promted at school canteen at higher secondary class
Q18dSS	sale of whole foods promted at school canteen at senior secondary class
Q18dN	No guidelines
Q18dNA	Not applicable
Q18eP	Regular monitoring of schoool canteen menu at primary class
Q18eM	Regular monitoring of schoool canteen menu at middle class
Q18eHS	Regular monitoring of schoool canteen menu at higher secondary class
Q18eSS	Regular monitoring of schoool canteen menuat senior secondary class
Q18eN	No guidelines
Q18eNA	Not applicable
Q18fP	No sale of fied food in schoool canteen menu at primary class
Q18fM	No sale of fied food in schoool canteen menu at middle class
Q18fHS	No sale of fied food in schoool canteen menu at higher secondary class
Q18fSS	No sale of fied food in schoool canteen menuat senior secondary class
Q18fN	No guidelines
Q18fNA	Not applicable
Q18gP	No sale of fied carbonated beverage in
Q18gM	No sale of carbonated beverage in schoool canteen menu at middle class
Q18gHS	No sale of carbonated beverage in schoool canteen menu at higher secondary class
Q18gSS	No sale of carbonated beverage in schoool canteen menuat senior secondary class
Q18gN	No guidelines
Q18gNA	Not applicable
Q18hP	No sale of salty food in canteen of primary class
Q18hM	No sale of salty food in schoool canteen menu at middle class
Q18hHS	No sale of salty food in schoool canteen menu at higher secondary class
Q18hSS	No sale of salty food in schoool canteen menuat senior secondary class
Q18hN	No guidelines
Q18hNA	Not applicable
Q18iP	pricing guidelines for canteens to encourage sale of healthy food choices at reduced cost at primary class
Q18iM	pricing guidelines for canteens to encourage sale of healthy food choices at reduced cost at middle class
Q18iHS	pricing guidelines for canteens to encourage sale of healthy food choices at reduced cost at higher secondary class
Q18iSS	pricing guidelines for canteens to encourage sale of healthy food choices at reduced cost at senior secondary class
Q18iN	No guidelines
Q18iNA	Not applicable
Q18jP	regulation of foods/drinks brought from home in primary class
Q18jM	regulation of foods/drinks brought from home in middle class
Q18jHS	regulation of foods/drinks brought from home in phigher secondary class
Q18jSS	regulation of foods/drinks brought from home in senior secondary class
Q18jN	No guidelines
Q18jNA	Not applicable
Q18kP	Parents are provided with written guidelines about sending healthy food in lunch boxes_primary
Q18kM	Parents are provided with written guidelines about sending healthy food in lunch boxes_middle
Q18kHS	Parents are provided with written guidelines about sending healthy food in lunch boxes_higher secondary
Q18kSS	Parents are provided with written guidelines about sending healthy food in lunch boxes_senior secondary
Q18kN	No guidelines
Q18kNA	Not applicable
Q18lP	regular monitoring of lunch boxes at school_Primary
Q18lM	regular monitoring of lunch boxes at school_Secondary
Q18lHS	regular monitoring of lunch boxes at school_Higher Secondary
Q18lSS	regular monitoring of lunch boxes at school_ Senior Secondary
Q18lN	No guidelines
Q18lNA	Not applicable
Q18mP	Fruit breaks_Primary
Q18mM	Fruit breaks_middle
Q18mHS	Fruit breaks_higher secondary
Q18mSS	Fruit breaks_senior secondary
Q18mN	No guidelines
Q18mNA	Not applicable
Q18nP	Students are allowed access to food outlets_Primary
Q18nM	Students are allowed access to food outlets_Middle
Q18nHS	Students are allowed access to food outlets_Higher secondary
Q18nSS	Students are allowed access to food outlets_Senior secondary
Q18nN	No guidelines
Q18nNA	Not applicable
Q18oP	regulations regarding the sale of food outside the school by vendors_Primary
Q18oM	regulations regarding the sale of food outside the school by vendors_Middle
Q18oHS	regulations regarding the sale of food outside the school by vendors_Higher Secondary
Q18oSS	regulations regarding the sale of food outside the school by vendors_Senior Secondary
Q18oN	No guidelines
Q18oNA	Not applicable
Q18pP	regulations regarding food menus on special menu_Primary
Q18pM	regulations regarding food menus on special menu_Middle
Q18pHS	regulations regarding food menus on special menu_Higher Secondary
Q18pSS	regulations regarding food menus on special menu_Senior Secondary
Q18pN	No guidelines
Q18pNA	Not applicable
Q18qP	Unhealthy foods are used to reward students or witheheld_primary
Q18qM	Unhealthy foods are used to reward students or witheheld_Middle
Q18qHS	Unhealthy foods are used to reward students or witheheld_Higher Secondary
Q18qSS	Unhealthy foods are used to reward students or witheheld_Senior Secondary
Q18qN	No guidelines
Q18qNA	Not applicable
Q18rP	Adequate time for recess_Primary
Q18rM	Adequate time for recess_Middle
Q18rHS	Adequate time for recess_Higher secondary
Q18rSS	Adequate time for recess_Senior secondary
Q18rN	No guidelines
Q18rNA	Not applicable
Q19	Canteen operated by
Q19others	Any other
Q20aP	physical education curriculum_Primary
Q20aM	physical education curriculum_Middle
Q20aHS	physical education curriculum_Higher Secondary
Q20aSS	physical education curriculum_Senior Secondary
Q20aN	No guidelines
Q20aDK	Not applicable
Q20bP	PE marks/grades have weightage in final exam_Primary
Q20bM	PE marks/grades have weightage in final exam_middle
Q20bHS	PE marks/grades have weightage in final exam_Higherr secondary
Q20bSS	PE marks/grades have weightage in final exam _Senior secondary
Q20bN	No guidelines
Q20bDK	Not applicable
Q20cP	Addresses qualifications for physical education instructors_Primary
Q20cM	Addresses qualifications for physical education instructors_Middle
Q20cHS	Addresses qualifications for physical education instructors_Higher Secondary
Q20cSS	Addresses qualifications for physical education instructors_Senior Secondary
Q20cN	No guidelines
Q20cDK	Not applicable
Q20dP	Regular Mass PT_Primary
Q20dM	Regular Mass PT_Middle
Q20dHS	Regular Mass PT_Higher secondary
Q20dSS	Regular Mass PT_Senior secondary
Q20dN	No guidelines
Q20dDK	Not applicable
Q20eP	Yoga_Primary
Q20eM	Yoga_Middle
Q20eHS	Yoga_Higher Secondary
Q20eSS	Yoga_Senior Secondary
Q20eN	No guidelines
Q20eDK	Not applicable
Q20fP	Yoga teacher_Primary
Q20fM	Yoga teacher_Middle
Q20fHS	Yoga teacher_Higher Secondary
Q20fSS	Yoga teacher_Senior Secondary
Q20fN	No guidelines
Q20fDK	Not applicable
Q21aP	regular physical activity_Primary
Q21aM	regular physical activity_Middle
Q21aHS	regular physical activity_Higher Secondary
Q21aSS	regular physical activity_Senior Secondary
Q21aN	No guidelines
Q21aNA	Not applicable
Q21bP	Efective utilization of PE period_Primary
Q21bM	Efective utilization of PE period_Middle
Q21bHS	Efective utilization of PE period_Higher Secodary
Q21bSS	Efective utilization of PE period_Senior Secodary
Q21bN	No guidelines
Q21bNA	Not applicable
Q21cP	Promote Physical activity_Primary
Q21cM	Promote Physical activity_Middle
Q21cHS	Promote Physical activity_Higher Secondary
Q21cSS	Promote Physical activity_Senior Secondary
Q21cN	No guidelines
Q21cNA	Not applicable
Q21dP	Ground Available_Primary
Q21dM	Ground Available_Middle
Q21dHS	Ground Available_Higher Secondary
Q21dSS	Ground Available_Senior Secondary
Q21dN	No guidelines
Q21dNA	Not applicable
Q21eP	Safe facility and adequate equipment_ Primary
Q21eM	Safe facility and adequate equipment_ Middle
Q21eHS	Safe facility and adequate equipment_ Higher Secondary
Q21eSS	Safe facility and adequate equipment_ Senior Secondary
Q21eN	No guidelines
Q21eNA	Not applicable
Q21fP	Time devoted to vigrous activity_Primary
Q21fM	Time devoted to vigrous activity_Middle
Q21fHS	Time devoted to vigrous activity_Higher Secondary
Q21fSS	Time devoted to vigrous activity_Senior Secondary
Q21fN	No guidelines
Q21fNA	Not applicable
Q21gP	Budget allocation for sports_Primary
Q21gM	Budget allocation for sports_Middle
Q21gHS	Budget allocation for sports_Higher Secondary
Q21gSS	Budget allocation for sports_Senior Secondary
Q21gN	No guidelines
Q21gNA	Not applicable
Q21hP	Safe travel_Primary
Q21hM	Safe travel_Middle
Q21hHS	Safe travel_Higher Secondary
Q21hSS	Safe travel_Senior Secondary
Q21hN	No guidelines
Q21hNA	Not applicable
Q21iP	Physical activity for staff_Primary
Q21iM	Physical activity for staff_Middle
Q21iHS	Physical activity for staff_Higher Secondary
Q21iSS	Physical activity for staff_Senior Secondary
Q21iN	No guidelines
Q21iNA	Not applicable
Q21jP	Community use for physical activity_Primary
Q21jM	Community use for physical activity_Middle
Q21jHS	Community use for physical activity_Higher Secondary
Q21jSS	Community use for physical activity_Senior Secondary
Q21jN	No guidelines
Q21jNA	Not applicable
Q22	Any sponsorship in canteen
Q23aP	Harmful effect of tobacco in schl curriculum_Primary
Q23aM	Harmful effect of tobacco in schl curriculum_Middle
Q23aHS	Harmful effect of tobacco in schl curriculum_Higher Secondary
Q23aSS	Harmful effect of tobacco in schl curriculum_Senior Secondary
Q23aN	No guidelines
Q23aNA	Not applicable
Q23bP	Harmful effect of alcohol in schl curriculum_Primary
Q23bM	Harmful effect of alcohol in schl curriculum_Middle
Q23bHS	Harmful effect of alcohol in schl curriculum_Higher Secondary
Q23bSS	Harmful effect of alcohol in schl curriculum_Senior Secondary
Q23bN	No guidelines
Q23bNA	Not applicable
Q23cP	curriculum_primary
Q23cM	curriculum_Middle
Q23cHS	curriculum_Higher Secondary
Q23cSS	curriculum_Senior Secondary
Q23cN	No guidelines
Q23cNA	Not applicable
Q23dP	School sensitize parent, tecahers about harmful effect of tobacco_primary
Q23dM	School sensitize parent, tecahers about harmful effect of tobacco_middle
Q23dHS	School sensitize parent, tecahers about harmful effect of tobacco_Higher secondary
Q23dSS	School sensitize parent, tecahers about harmful effect of tobacco_Senior secondary
Q23dN	No guidelines
Q23dNA	Not applicable
Q23eP	School sensitize parent, tecahers about harmful effect of alcohol_primary
Q23eM	School sensitize parent, tecahers about harmful effect of alcohol_middle
Q23eHS	School sensitize parent, tecahers about harmful effect of alcohol_Higher secondary
Q23eSS	School sensitize parent, tecahers about harmful effect of alcohol_Senior secondary
Q23eN	No guidelines
Q23eNA	Not applicable
Q23fP	sale of tobacco prohibited inside school_Primary
Q23fM	sale of tobacco prohibited inside school_Middle
Q23fHS	sale of tobacco prohibited inside school_Higher Secondary
Q23fSS	sale of tobacco prohibited inside school_Senior Secondary
Q23fN	No guidelines
Q23fNA	Not applicable
Q23gP	Sale of tobacco within 100 yards_Primary
Q23gM	Sale of tobacco within 100 yards_Middle
Q23gHS	Sale of tobacco within 100 yards_Higher Secondary
Q23gSS	Sale of tobacco within 100 yards_Senior Secondary
Q23gN	No guidelines
Q23gNA	Not applicable
Q23hP	School policies prohibit smoking_Primary
Q23hM	School policies prohibit smoking_Middle
Q23hHS	School policies prohibit smoking_Higher Secendary
Q23hSS	School policies prohibit smoking_Senior Secondary
Q23hN	No guidelines
Q23hNA	Not applicable
Q23iP	School policy to prohibit sale of alcohol_Primary
Q23iM	School policy to prohibit sale of alcohol_Middle
Q23iHS	School policy to prohibit sale of alcohol_Higher Secondary
Q23iSS	School policy to prohibit sale of alcohol_Senior Secondary
Q23iN	No guidelines
Q23iNA	Not applicable
Q24	Presence of full time nurse
Q25	Regular health assesment
Q25b	If yes,Specify class for assesment
Q25c	If yes,Specify class for assesment
Q25aa	Anthro
Q25ab	Blood grp
Q25ac	Vaccination status
Q25ad	Vision
Q25ae	Oral health
Q25af	Personal Hygiene
Q26	Information to parents
Q27	Parent info abt school health policy
Q28a	School curriculum
Q28b	Signs
Q28c	Bulletin Boards
Q28d	Schl website
Q28e	Schl handbook
Q28f	staff orientation
Q28g	Student orientation
Q28h	Parent handbook
Q28i	Policy include contract with vendor
Q28j	Announcement at schl events
Q28k	PTM
Variable	Variable Label
SchoolID	School Identification Number
schtype	Type of School
Q1	Name of School
Q2	Teachers designation
Q3	Type of School
Q4	No. of student in school
Q5	No. of teacher in school
Q6	No. of physical education teacher/coach
Q7	No. of yoga teacher in school
Q8aYN	Physical education/games period at primary class
Q8aPeriod	Number of periods of physical education at primary class
Q8aDuration	Duration in minutes
Q8bYN	Physical education/games period at middle class
Q8bPeriod	Number of periods of physical education at middle class
Q8bDuration	Duration in minutes
Q8cYN	Physical education/games period at higher secondary class
Q8cPeriod	Number of periods of physical education at higher secondary class
Q8cDuration	Duration in minutes
Q8dYN	Physical education/games period at senior secondary class
Q8dPeriod	Number of periods of physical education at senior secondary class
Q8dDuration	Duration in minutes
Q9aYN	Nutrition education period at primary class
Q9aNutrition_IS	At primary class nutrition education integerated wih other subjects
Q9aNutrition_OS	At primary class nutrition education is an optional subjects
Q9bYN	Nutrition education period at middle class
Q9bNutrition_IS	At middle class nutrition education integerated wih other subjects
Q9bNutrition_OS	At middle class nutrition education is an optional subjects
Q9cYN	Nutrition education period at higher secondary class
Q9cNutrition_IS	At higher secondary nutrition education integerated wih other subjects
Q9cNutrition_OS	At higher secondary nutrition education is an optional subjects
Q9dYN	Nutrition education period at senior secondary class
Q9dNutrition_IS	At senior secondary nutrition education integerated wih other subjects
Q9dNutrition_OS	At senior secondary nutrition education is an optional subjects
Q10	Presence of school health program
Q10a	CBSE comprehensive school health programe
Q10aOthers	Any other school health program
Q10b	Classes for which school health programme applicable
Q11	Any advisory committee or school health committee
Q12aWP	Written Food/nutrition policy at primary class
Q12aWM	Written Food/nutrition policy at middle class
Q12aWHS	Written Food/nutrition policy at Higher secondary
Q12aWSS	Written Food/nutrition policy at senior secondary
Q12aUP	Unwritten Food/nutrition policy at primary class
Q12aUM	Unwritten Food/nutrition policy at middle class
Q12aUHS	Unwritten Food/nutrition policy at higher secondary class
Q12aUSS	Unwritten Food/nutrition policy at senior secondary class
Q12aNP	No nutrition policy
Q12aNA	Not Applicable
Q12bWP	Written canteen policy at primary class
Q12bWM	Written canteen policy at middle class
Q12bWHS	Written canteen policy at Higher secondary
Q12bWSS	Written canteen policy at senior secondary
Q12bUP	Unwritten canteen policy at primary class
Q12bUM	Unwritten canteen policy at middle class
Q12bUHS	Unwritten canteen policy at higher secondary class
Q12bUSS	Unwritten canteen policy at senior secondary class
Q12bNP	No nutrition policy
Q12bNA	Not Applicable
Q12cWP	Written lunchbox policy at primary class
Q12cWM	Written lunchbox policy at middle class
Q12cWHS	Written lunchbox policy at Higher secondary
Q12cWSS	Written lunchboxpolicy at senior secondary
Q12cUP	Unwritten lunchboxpolicy at primary class
Q12cUM	Unwritten lunchbox policy at middle class
Q12cUHS	Unwritten lunchboxpolicy at higher secondary class
Q12cUSS	Unwritten lunchbox policy at senior secondary class
Q12cNP	No nutrition policy
Q12cNA	Not Applicable
Q12dWP	Written sports/physical activity policy at primary class
Q12dWM	Written sports/physical activity policy at middle class
Q12dWHS	Written sports/physical activity policy at Higher secondary
Q12dWSS	Written sports/physical activity policy at senior secondary
Q12dUP	Unwritten lsports/physical activity policy at primary class
Q12dUM	Unwritten sports/physical activity policy at middle class
Q12dUHS	Unwritten sports/physical activitypolicy at higher secondary class
Q12dUSS	Unwritten sports/physical activitypolicy at senior secondary class
Q12dNP	No nutrition policy
Q12dNA	Not Applicable
Q12eWP	Written tobacco control policy at primary class
Q12eWM	Written tobacco control policy at middle class
Q12eWHS	Written tobacco control policy at Higher secondary
Q12eWSS	Written tobacco control policy at senior secondary
Q12eUP	Unwritten tobacco control policy at primary class
Q12eUM	Unwritten tobacco control policy at middle class
Q12eUHS	Unwritten tobacco control policy at higher secondary class
Q12eUSS	Unwritten tobacco control policy at senior secondary class
Q12eNP	No nutrition policy
Q12eNA	Not Applicable
Q12fWP	Written alcohol control policy at primary class
Q12fWM	Written alcohol control policy at middle class
Q12fWHS	Written alcohol control policy at Higher secondary
Q12fWSS	Written Alcohol control policy at senior secondary
Q12fUP	Unwritten alcohol control policy at primary class
Q12fUM	Unwritten alcohol control policy at middle class
Q12fUHS	Unwritten alcohol control policy at higher secondary class
Q12fUSS	Unwritten alcohol control policy at senior secondary class
Q12fNP	No nutrition policy
Q12fNA	Not Applicable
Q12gWP	Written comprehnsive school health policy(CSHP) at primary class
Q12gWM	Written CSHP at middle class
Q12gWHS	Written CSHP at Higher secondary
Q12gWSS	Written CSHP at senior secondary
Q12gUP	Unwritten CSHP at primary class
Q12gUM	Unwritten CSHP at middle class
Q12gUHS	Unwritten CSHP at higher secondary class
Q12gUSS	Unwritten CSHP at senior secondary class
Q12gNP	No nutrition policy
Q12gNA	Not Applicable
Q13a	Principal involved in formulating school policies
Q13b	Board members involved in formulating school policies
Q13c	School health committe involved in formulating school policies
Q13d	Teaching staff involved in formulating school policies
Q13e	Parents involved in formulating school policies
Q13f	Any other
Q14aP	Nutrition curriculum in primary class
Q14aM	Nutrition curriculum in middle class
Q14aHS	Nutrition curriculum in higher secondary class
Q14aSS	Nutrition curriculum in senior secondary class
Q14aN	No
Q14aNA	Not Applicable
Q14bP	Nutrition education periods/activities in primary class
Q14bM	Nutrition education periods/activities in middle class
Q14bHS	Nutrition education periods/activities in higher secondary class
Q14bSS	Nutrition education periods/activitiesin senior secondary class
Q14bN	No
Q14bNA	Not Applicable
Q14cP	Nutrition education reflected in primary class
Q14cM	Nutrition education reflected in middle class
Q14cHS	Nutrition education education reflected in higher secondary class
Q14cSS	Nutrition education education reflected in senior secondary class
Q14cN	No
Q14cNA	Not Applicable
Q14dP	regular training of staff in primary class
Q14dM	regular training of staff in middle class
Q14dHS	regular training of staff in higher secondary class
Q14dSS	regular training of staff in senior secondary class
Q14dN	No
Q14dNA	Not Applicable
Q14eP	staff o be role model model in primary class
Q14eM	staff o be role model model in middle class
Q14eHS	staff o be role model model in higher secondary class
Q14eSS	staff o be role model model in senior secondary class
Q14eN	No
Q14eNA	Not Applicable
Q14fP	Nutrition education extend beyond school nvironment in primary class
Q14fM	Nutrition education extend beyond school nvironment in middle class
Q14fHS	Nutrition education extend beyond school nvironment higher secondary class
Q14fSS	Nutrition education extend beyond school nvironment in senior secondary class
Q14fN	No
Q14fNA	Not Applicable
Q14gP	Requires nutrition qualifications for school staff in primary class
Q14gM	Requires nutrition qualifications for school staff in middle class
Q14gHS	Requires nutrition qualifications for school staff in higher secondary class
Q14gSS	Requires nutrition qualifications for school staff in senior secondary class
Q14gN	No
Q14gNA	Not Applicable
Q15	Type of meal progra exist
Q15Others	Any other
Q16a	classi-v
Q16b	class VI-VIII
Q16c	Class IX-X
Q16d	XI-XII
Q16e	No meal program
Q17	Recommendation for meal program
Q17Yes	if yes, specigy guideline
Q18aP	nurition guideline for food available at school canteen at primary class
Q18aM	nurition guideline for food available at school canteen at middle class
Q18aHS	nurition guideline for food available at school canteen at higher secondary class
Q18aSS	nurition guideline for food available at school canteen at senior secondary class
Q18aN	no nutrition guidelines
Q18aNA	Not applicable
Q18bP	monitoring of hygiene at school canteen at primary class
Q18bM	monitoring of hygieneat school canteen at middle class
Q18bHS	monitoring of hygiene at school canteen at higher secondary class
Q18bSS	monitoring of hygiene at school canteen at senior secondary class
Q18bN	No guidelines
Q18bNA	Not applicable
Q18cP	low fat foods/methods used school canteen at primary class
Q18cM	low fat foods/methods used at school canteen at middle class
Q18cHS	low fat foods/methods used at school canteen at higher secondary class
Q18cSS	low fat foods/methods used at school canteen at senior secondary class
Q18cN	No guidelines
Q18cNA	Not applicable
Q18dP	sale of whole foods promted at school canteen at primary class
Q18dM	sale of whole foods promted at school canteen at middle class
Q18dHS	sale of whole foods promted at school canteen at higher secondary class
Q18dSS	sale of whole foods promted at school canteen at senior secondary class
Q18dN	No guidelines
Q18dNA	Not applicable
Q18eP	Regular monitoring of schoool canteen menu at primary class
Q18eM	Regular monitoring of schoool canteen menu at middle class
Q18eHS	Regular monitoring of schoool canteen menu at higher secondary class
Q18eSS	Regular monitoring of schoool canteen menuat senior secondary class
Q18eN	No guidelines
Q18eNA	Not applicable
Q18fP	No sale of fied food in schoool canteen menu at primary class
Q18fM	No sale of fied food in schoool canteen menu at middle class
Q18fHS	No sale of fied food in schoool canteen menu at higher secondary class
Q18fSS	No sale of fied food in schoool canteen menuat senior secondary class
Q18fN	No guidelines
Q18fNA	Not applicable
Q18gP	No sale of fied carbonated beverage in
Q18gM	No sale of carbonated beverage in schoool canteen menu at middle class
Q18gHS	No sale of carbonated beverage in schoool canteen menu at higher secondary class
Q18gSS	No sale of carbonated beverage in schoool canteen menuat senior secondary class
Q18gN	No guidelines
Q18gNA	Not applicable
Q18hP	No sale of salty food in canteen of primary class
Q18hM	No sale of salty food in schoool canteen menu at middle class
Q18hHS	No sale of salty food in schoool canteen menu at higher secondary class
Q18hSS	No sale of salty food in schoool canteen menuat senior secondary class
Q18hN	No guidelines
Q18hNA	Not applicable
Q18iP	pricing guidelines for canteens to encourage sale of healthy food choices at reduced cost at primary class
Q18iM	pricing guidelines for canteens to encourage sale of healthy food choices at reduced cost at middle class
Q18iHS	pricing guidelines for canteens to encourage sale of healthy food choices at reduced cost at higher secondary class
Q18iSS	pricing guidelines for canteens to encourage sale of healthy food choices at reduced cost at senior secondary class
Q18iN	No guidelines
Q18iNA	Not applicable
Q18jP	regulation of foods/drinks brought from home in primary class
Q18jM	regulation of foods/drinks brought from home in middle class
Q18jHS	regulation of foods/drinks brought from home in phigher secondary class
Q18jSS	regulation of foods/drinks brought from home in senior secondary class
Q18jN	No guidelines
Q18jNA	Not applicable
Q18kP	Parents are provided with written guidelines about sending healthy food in lunch boxes_primary
Q18kM	Parents are provided with written guidelines about sending healthy food in lunch boxes_middle
Q18kHS	Parents are provided with written guidelines about sending healthy food in lunch boxes_higher secondary
Q18kSS	Parents are provided with written guidelines about sending healthy food in lunch boxes_senior secondary
Q18kN	No guidelines
Q18kNA	Not applicable
Q18lP	regular monitoring of lunch boxes at school_Primary
Q18lM	regular monitoring of lunch boxes at school_Secondary
Q18lHS	regular monitoring of lunch boxes at school_Higher Secondary
Q18lSS	regular monitoring of lunch boxes at school_ Senior Secondary
Q18lN	No guidelines
Q18lNA	Not applicable
Q18mP	Fruit breaks_Primary
Q18mM	Fruit breaks_middle
Q18mHS	Fruit breaks_higher secondary
Q18mSS	Fruit breaks_senior secondary
Q18mN	No guidelines
Q18mNA	Not applicable
Q18nP	Students are allowed access to food outlets_Primary
Q18nM	Students are allowed access to food outlets_Middle
Q18nHS	Students are allowed access to food outlets_Higher secondary
Q18nSS	Students are allowed access to food outlets_Senior secondary
Q18nN	No guidelines
Q18nNA	Not applicable
Q18oP	regulations regarding the sale of food outside the school by vendors_Primary
Q18oM	regulations regarding the sale of food outside the school by vendors_Middle
Q18oHS	regulations regarding the sale of food outside the school by vendors_Higher Secondary
Q18oSS	regulations regarding the sale of food outside the school by vendors_Senior Secondary
Q18oN	No guidelines
Q18oNA	Not applicable
Q18pP	regulations regarding food menus on special menu_Primary
Q18pM	regulations regarding food menus on special menu_Middle
Q18pHS	regulations regarding food menus on special menu_Higher Secondary
Q18pSS	regulations regarding food menus on special menu_Senior Secondary
Q18pN	No guidelines
Q18pNA	Not applicable
Q18qP	Unhealthy foods are used to reward students or witheheld_primary
Q18qM	Unhealthy foods are used to reward students or witheheld_Middle
Q18qHS	Unhealthy foods are used to reward students or witheheld_Higher Secondary
Q18qSS	Unhealthy foods are used to reward students or witheheld_Senior Secondary
Q18qN	No guidelines
Q18qNA	Not applicable
Q18rP	Adequate time for recess_Primary
Q18rM	Adequate time for recess_Middle
Q18rHS	Adequate time for recess_Higher secondary
Q18rSS	Adequate time for recess_Senior secondary
Q18rN	No guidelines
Q18rNA	Not applicable
Q19	Canteen operated by
Q19others	Any other
Q20aP	physical education curriculum_Primary
Q20aM	physical education curriculum_Middle
Q20aHS	physical education curriculum_Higher Secondary
Q20aSS	physical education curriculum_Senior Secondary
Q20aN	No guidelines
Q20aDK	Not applicable
Q20bP	PE marks/grades have weightage in final exam_Primary
Q20bM	PE marks/grades have weightage in final exam_middle
Q20bHS	PE marks/grades have weightage in final exam_Higherr secondary
Q20bSS	PE marks/grades have weightage in final exam _Senior secondary
Q20bN	No guidelines
Q20bDK	Not applicable
Q20cP	Addresses qualifications for physical education instructors_Primary
Q20cM	Addresses qualifications for physical education instructors_Middle
Q20cHS	Addresses qualifications for physical education instructors_Higher Secondary
Q20cSS	Addresses qualifications for physical education instructors_Senior Secondary
Q20cN	No guidelines
Q20cDK	Not applicable
Q20dP	Regular Mass PT_Primary
Q20dM	Regular Mass PT_Middle
Q20dHS	Regular Mass PT_Higher secondary
Q20dSS	Regular Mass PT_Senior secondary
Q20dN	No guidelines
Q20dDK	Not applicable
Q20eP	Yoga_Primary
Q20eM	Yoga_Middle
Q20eHS	Yoga_Higher Secondary
Q20eSS	Yoga_Senior Secondary
Q20eN	No guidelines
Q20eDK	Not applicable
Q20fP	Yoga teacher_Primary
Q20fM	Yoga teacher_Middle
Q20fHS	Yoga teacher_Higher Secondary
Q20fSS	Yoga teacher_Senior Secondary
Q20fN	No guidelines
Q20fDK	Not applicable
Q21aP	regular physical activity_Primary
Q21aM	regular physical activity_Middle
Q21aHS	regular physical activity_Higher Secondary
Q21aSS	regular physical activity_Senior Secondary
Q21aN	No guidelines
Q21aNA	Not applicable
Q21bP	Efective utilization of PE period_Primary
Q21bM	Efective utilization of PE period_Middle
Q21bHS	Efective utilization of PE period_Higher Secodary
Q21bSS	Efective utilization of PE period_Senior Secodary
Q21bN	No guidelines
Q21bNA	Not applicable
Q21cP	Promote Physical activity_Primary
Q21cM	Promote Physical activity_Middle
Q21cHS	Promote Physical activity_Higher Secondary
Q21cSS	Promote Physical activity_Senior Secondary
Q21cN	No guidelines
Q21cNA	Not applicable
Q21dP	Ground Available_Primary
Q21dM	Ground Available_Middle
Q21dHS	Ground Available_Higher Secondary
Q21dSS	Ground Available_Senior Secondary
Q21dN	No guidelines
Q21dNA	Not applicable
Q21eP	Safe facility and adequate equipment_ Primary
Q21eM	Safe facility and adequate equipment_ Middle
Q21eHS	Safe facility and adequate equipment_ Higher Secondary
Q21eSS	Safe facility and adequate equipment_ Senior Secondary
Q21eN	No guidelines
Q21eNA	Not applicable
Q21fP	Time devoted to vigrous activity_Primary
Q21fM	Time devoted to vigrous activity_Middle
Q21fHS	Time devoted to vigrous activity_Higher Secondary
Q21fSS	Time devoted to vigrous activity_Senior Secondary
Q21fN	No guidelines
Q21fNA	Not applicable
Q21gP	Budget allocation for sports_Primary
Q21gM	Budget allocation for sports_Middle
Q21gHS	Budget allocation for sports_Higher Secondary
Q21gSS	Budget allocation for sports_Senior Secondary
Q21gN	No guidelines
Q21gNA	Not applicable
Q21hP	Safe travel_Primary
Q21hM	Safe travel_Middle
Q21hHS	Safe travel_Higher Secondary
Q21hSS	Safe travel_Senior Secondary
Q21hN	No guidelines
Q21hNA	Not applicable
Q21iP	Physical activity for staff_Primary
Q21iM	Physical activity for staff_Middle
Q21iHS	Physical activity for staff_Higher Secondary
Q21iSS	Physical activity for staff_Senior Secondary
Q21iN	No guidelines
Q21iNA	Not applicable
Q21jP	Community use for physical activity_Primary
Q21jM	Community use for physical activity_Middle
Q21jHS	Community use for physical activity_Higher Secondary
Q21jSS	Community use for physical activity_Senior Secondary
Q21jN	No guidelines
Q21jNA	Not applicable
Q22	Any sponsorship in canteen
Q23aP	Harmful effect of tobacco in schl curriculum_Primary
Q23aM	Harmful effect of tobacco in schl curriculum_Middle
Q23aHS	Harmful effect of tobacco in schl curriculum_Higher Secondary
Q23aSS	Harmful effect of tobacco in schl curriculum_Senior Secondary
Q23aN	No guidelines
Q23aNA	Not applicable
Q23bP	Harmful effect of alcohol in schl curriculum_Primary
Q23bM	Harmful effect of alcohol in schl curriculum_Middle
Q23bHS	Harmful effect of alcohol in schl curriculum_Higher Secondary
Q23bSS	Harmful effect of alcohol in schl curriculum_Senior Secondary
Q23bN	No guidelines
Q23bNA	Not applicable
Q23cP	curriculum_primary
Q23cM	curriculum_Middle
Q23cHS	curriculum_Higher Secondary
Q23cSS	curriculum_Senior Secondary
Q23cN	No guidelines
Q23cNA	Not applicable
Q23dP	School sensitize parent, tecahers about harmful effect of tobacco_primary
Q23dM	School sensitize parent, tecahers about harmful effect of tobacco_middle
Q23dHS	School sensitize parent, tecahers about harmful effect of tobacco_Higher secondary
Q23dSS	School sensitize parent, tecahers about harmful effect of tobacco_Senior secondary
Q23dN	No guidelines
Q23dNA	Not applicable
Q23eP	School sensitize parent, tecahers about harmful effect of alcohol_primary
Q23eM	School sensitize parent, tecahers about harmful effect of alcohol_middle
Q23eHS	School sensitize parent, tecahers about harmful effect of alcohol_Higher secondary
Q23eSS	School sensitize parent, tecahers about harmful effect of alcohol_Senior secondary
Q23eN	No guidelines
Q23eNA	Not applicable
Q23fP	sale of tobacco prohibited inside school_Primary
Q23fM	sale of tobacco prohibited inside school_Middle
Q23fHS	sale of tobacco prohibited inside school_Higher Secondary
Q23fSS	sale of tobacco prohibited inside school_Senior Secondary
Q23fN	No guidelines
Q23fNA	Not applicable
Q23gP	Sale of tobacco within 100 yards_Primary
Q23gM	Sale of tobacco within 100 yards_Middle
Q23gHS	Sale of tobacco within 100 yards_Higher Secondary
Q23gSS	Sale of tobacco within 100 yards_Senior Secondary
Q23gN	No guidelines
Q23gNA	Not applicable
Q23hP	School policies prohibit smoking_Primary
Q23hM	School policies prohibit smoking_Middle
Q23hHS	School policies prohibit smoking_Higher Secendary
Q23hSS	School policies prohibit smoking_Senior Secondary
Q23hN	No guidelines
Q23hNA	Not applicable
Q23iP	School policy to prohibit sale of alcohol_Primary
Q23iM	School policy to prohibit sale of alcohol_Middle
Q23iHS	School policy to prohibit sale of alcohol_Higher Secondary
Q23iSS	School policy to prohibit sale of alcohol_Senior Secondary
Q23iN	No guidelines
Q23iNA	Not applicable
Q24	Presence of full time nurse
Q25	Regular health assesment
Q25b	If yes,Specify class for assesment
Q25c	If yes,Specify class for assesment
Q25aa	Anthro
Q25ab	Blood grp
Q25ac	Vaccination status
Q25ad	Vision
Q25ae	Oral health
Q25af	Personal Hygiene
Q26	Information to parents
Q27	Parent info abt school health policy
Q28a	School curriculum
Q28b	Signs
Q28c	Bulletin Boards
Q28d	Schl website
Q28e	Schl handbook
Q28f	staff orientation
Q28g	Student orientation
Q28h	Parent handbook
Q28i	Policy include contract with vendor
Q28j	Announcement at schl events
Q28k	PTM
Variable	Variable Label
SchoolID	School Identification Number
schtype	Type of School
Q1	Name of School
Q2	Teachers designation
Q3	Type of School
Q4	No. of student in school
Q5	No. of teacher in school
Q6	No. of physical education teacher/coach
Q7	No. of yoga teacher in school
Q8aYN	Physical education/games period at primary class
Q8aPeriod	Number of periods of physical education at primary class
Q8aDuration	Duration in minutes
Q8bYN	Physical education/games period at middle class
Q8bPeriod	Number of periods of physical education at middle class
Q8bDuration	Duration in minutes
Q8cYN	Physical education/games period at higher secondary class
Q8cPeriod	Number of periods of physical education at higher secondary class
Q8cDuration	Duration in minutes
Q8dYN	Physical education/games period at senior secondary class
Q8dPeriod	Number of periods of physical education at senior secondary class
Q8dDuration	Duration in minutes
Q9aYN	Nutrition education period at primary class
Q9aNutrition_IS	At primary class nutrition education integerated wih other subjects
Q9aNutrition_OS	At primary class nutrition education is an optional subjects
Q9bYN	Nutrition education period at middle class
Q9bNutrition_IS	At middle class nutrition education integerated wih other subjects
Q9bNutrition_OS	At middle class nutrition education is an optional subjects
Q9cYN	Nutrition education period at higher secondary class
Q9cNutrition_IS	At higher secondary nutrition education integerated wih other subjects
Q9cNutrition_OS	At higher secondary nutrition education is an optional subjects
Q9dYN	Nutrition education period at senior secondary class
Q9dNutrition_IS	At senior secondary nutrition education integerated wih other subjects
Q9dNutrition_OS	At senior secondary nutrition education is an optional subjects
Q10	Presence of school health program
Q10a	CBSE comprehensive school health programe
Q10aOthers	Any other school health program
Q10b	Classes for which school health programme applicable
Q11	Any advisory committee or school health committee
Q12aWP	Written Food/nutrition policy at primary class
Q12aWM	Written Food/nutrition policy at middle class
Q12aWHS	Written Food/nutrition policy at Higher secondary
Q12aWSS	Written Food/nutrition policy at senior secondary
Q12aUP	Unwritten Food/nutrition policy at primary class
Q12aUM	Unwritten Food/nutrition policy at middle class
Q12aUHS	Unwritten Food/nutrition policy at higher secondary class
Q12aUSS	Unwritten Food/nutrition policy at senior secondary class
Q12aNP	No nutrition policy
Q12aNA	Not Applicable
Q12bWP	Written canteen policy at primary class
Q12bWM	Written canteen policy at middle class
Q12bWHS	Written canteen policy at Higher secondary
Q12bWSS	Written canteen policy at senior secondary
Q12bUP	Unwritten canteen policy at primary class
Q12bUM	Unwritten canteen policy at middle class
Q12bUHS	Unwritten canteen policy at higher secondary class
Q12bUSS	Unwritten canteen policy at senior secondary class
Q12bNP	No nutrition policy
Q12bNA	Not Applicable
Q12cWP	Written lunchbox policy at primary class
Q12cWM	Written lunchbox policy at middle class
Q12cWHS	Written lunchbox policy at Higher secondary
Q12cWSS	Written lunchboxpolicy at senior secondary
Q12cUP	Unwritten lunchboxpolicy at primary class
Q12cUM	Unwritten lunchbox policy at middle class
Q12cUHS	Unwritten lunchboxpolicy at higher secondary class
Q12cUSS	Unwritten lunchbox policy at senior secondary class
Q12cNP	No nutrition policy
Q12cNA	Not Applicable
Q12dWP	Written sports/physical activity policy at primary class
Q12dWM	Written sports/physical activity policy at middle class
Q12dWHS	Written sports/physical activity policy at Higher secondary
Q12dWSS	Written sports/physical activity policy at senior secondary
Q12dUP	Unwritten lsports/physical activity policy at primary class
Q12dUM	Unwritten sports/physical activity policy at middle class
Q12dUHS	Unwritten sports/physical activitypolicy at higher secondary class
Q12dUSS	Unwritten sports/physical activitypolicy at senior secondary class
Q12dNP	No nutrition policy
Q12dNA	Not Applicable
Q12eWP	Written tobacco control policy at primary class
Q12eWM	Written tobacco control policy at middle class
Q12eWHS	Written tobacco control policy at Higher secondary
Q12eWSS	Written tobacco control policy at senior secondary
Q12eUP	Unwritten tobacco control policy at primary class
Q12eUM	Unwritten tobacco control policy at middle class
Q12eUHS	Unwritten tobacco control policy at higher secondary class
Q12eUSS	Unwritten tobacco control policy at senior secondary class
Q12eNP	No nutrition policy
Q12eNA	Not Applicable
Q12fWP	Written alcohol control policy at primary class
Q12fWM	Written alcohol control policy at middle class
Q12fWHS	Written alcohol control policy at Higher secondary
Q12fWSS	Written Alcohol control policy at senior secondary
Q12fUP	Unwritten alcohol control policy at primary class
Q12fUM	Unwritten alcohol control policy at middle class
Q12fUHS	Unwritten alcohol control policy at higher secondary class
Q12fUSS	Unwritten alcohol control policy at senior secondary class
Q12fNP	No nutrition policy
Q12fNA	Not Applicable
Q12gWP	Written comprehnsive school health policy(CSHP) at primary class
Q12gWM	Written CSHP at middle class
Q12gWHS	Written CSHP at Higher secondary
Q12gWSS	Written CSHP at senior secondary
Q12gUP	Unwritten CSHP at primary class
Q12gUM	Unwritten CSHP at middle class
Q12gUHS	Unwritten CSHP at higher secondary class
Q12gUSS	Unwritten CSHP at senior secondary class
Q12gNP	No nutrition policy
Q12gNA	Not Applicable
Q13a	Principal involved in formulating school policies
Q13b	Board members involved in formulating school policies
Q13c	School health committe involved in formulating school policies
Q13d	Teaching staff involved in formulating school policies
Q13e	Parents involved in formulating school policies
Q13f	Any other
Q14aP	Nutrition curriculum in primary class
Q14aM	Nutrition curriculum in middle class
Q14aHS	Nutrition curriculum in higher secondary class
Q14aSS	Nutrition curriculum in senior secondary class
Q14aN	No
Q14aNA	Not Applicable
Q14bP	Nutrition education periods/activities in primary class
Q14bM	Nutrition education periods/activities in middle class
Q14bHS	Nutrition education periods/activities in higher secondary class
Q14bSS	Nutrition education periods/activitiesin senior secondary class
Q14bN	No
Q14bNA	Not Applicable
Q14cP	Nutrition education reflected in primary class
Q14cM	Nutrition education reflected in middle class
Q14cHS	Nutrition education education reflected in higher secondary class
Q14cSS	Nutrition education education reflected in senior secondary class
Q14cN	No
Q14cNA	Not Applicable
Q14dP	regular training of staff in primary class
Q14dM	regular training of staff in middle class
Q14dHS	regular training of staff in higher secondary class
Q14dSS	regular training of staff in senior secondary class
Q14dN	No
Q14dNA	Not Applicable
Q14eP	staff o be role model model in primary class
Q14eM	staff o be role model model in middle class
Q14eHS	staff o be role model model in higher secondary class
Q14eSS	staff o be role model model in senior secondary class
Q14eN	No
Q14eNA	Not Applicable
Q14fP	Nutrition education extend beyond school nvironment in primary class
Q14fM	Nutrition education extend beyond school nvironment in middle class
Q14fHS	Nutrition education extend beyond school nvironment higher secondary class
Q14fSS	Nutrition education extend beyond school nvironment in senior secondary class
Q14fN	No
Q14fNA	Not Applicable
Q14gP	Requires nutrition qualifications for school staff in primary class
Q14gM	Requires nutrition qualifications for school staff in middle class
Q14gHS	Requires nutrition qualifications for school staff in higher secondary class
Q14gSS	Requires nutrition qualifications for school staff in senior secondary class
Q14gN	No
Q14gNA	Not Applicable
Q15	Type of meal progra exist
Q15Others	Any other
Q16a	classi-v
Q16b	class VI-VIII
Q16c	Class IX-X
Q16d	XI-XII
Q16e	No meal program
Q17	Recommendation for meal program
Q17Yes	if yes, specigy guideline
Q18aP	nurition guideline for food available at school canteen at primary class
Q18aM	nurition guideline for food available at school canteen at middle class
Q18aHS	nurition guideline for food available at school canteen at higher secondary class
Q18aSS	nurition guideline for food available at school canteen at senior secondary class
Q18aN	no nutrition guidelines
Q18aNA	Not applicable
Q18bP	monitoring of hygiene at school canteen at primary class
Q18bM	monitoring of hygieneat school canteen at middle class
Q18bHS	monitoring of hygiene at school canteen at higher secondary class
Q18bSS	monitoring of hygiene at school canteen at senior secondary class
Q18bN	No guidelines
Q18bNA	Not applicable
Q18cP	low fat foods/methods used school canteen at primary class
Q18cM	low fat foods/methods used at school canteen at middle class
Q18cHS	low fat foods/methods used at school canteen at higher secondary class
Q18cSS	low fat foods/methods used at school canteen at senior secondary class
Q18cN	No guidelines
Q18cNA	Not applicable
Q18dP	sale of whole foods promted at school canteen at primary class
Q18dM	sale of whole foods promted at school canteen at middle class
Q18dHS	sale of whole foods promted at school canteen at higher secondary class
Q18dSS	sale of whole foods promted at school canteen at senior secondary class
Q18dN	No guidelines
Q18dNA	Not applicable
Q18eP	Regular monitoring of schoool canteen menu at primary class
Q18eM	Regular monitoring of schoool canteen menu at middle class
Q18eHS	Regular monitoring of schoool canteen menu at higher secondary class
Q18eSS	Regular monitoring of schoool canteen menuat senior secondary class
Q18eN	No guidelines
Q18eNA	Not applicable
Q18fP	No sale of fied food in schoool canteen menu at primary class
Q18fM	No sale of fied food in schoool canteen menu at middle class
Q18fHS	No sale of fied food in schoool canteen menu at higher secondary class
Q18fSS	No sale of fied food in schoool canteen menuat senior secondary class
Q18fN	No guidelines
Q18fNA	Not applicable
Q18gP	No sale of fied carbonated beverage in
Q18gM	No sale of carbonated beverage in schoool canteen menu at middle class
Q18gHS	No sale of carbonated beverage in schoool canteen menu at higher secondary class
Q18gSS	No sale of carbonated beverage in schoool canteen menuat senior secondary class
Q18gN	No guidelines
Q18gNA	Not applicable
Q18hP	No sale of salty food in canteen of primary class
Q18hM	No sale of salty food in schoool canteen menu at middle class
Q18hHS	No sale of salty food in schoool canteen menu at higher secondary class
Q18hSS	No sale of salty food in schoool canteen menuat senior secondary class
Q18hN	No guidelines
Q18hNA	Not applicable
Q18iP	pricing guidelines for canteens to encourage sale of healthy food choices at reduced cost at primary class
Q18iM	pricing guidelines for canteens to encourage sale of healthy food choices at reduced cost at middle class
Q18iHS	pricing guidelines for canteens to encourage sale of healthy food choices at reduced cost at higher secondary class
Q18iSS	pricing guidelines for canteens to encourage sale of healthy food choices at reduced cost at senior secondary class
Q18iN	No guidelines
Q18iNA	Not applicable
Q18jP	regulation of foods/drinks brought from home in primary class
Q18jM	regulation of foods/drinks brought from home in middle class
Q18jHS	regulation of foods/drinks brought from home in phigher secondary class
Q18jSS	regulation of foods/drinks brought from home in senior secondary class
Q18jN	No guidelines
Q18jNA	Not applicable
Q18kP	Parents are provided with written guidelines about sending healthy food in lunch boxes_primary
Q18kM	Parents are provided with written guidelines about sending healthy food in lunch boxes_middle
Q18kHS	Parents are provided with written guidelines about sending healthy food in lunch boxes_higher secondary
Q18kSS	Parents are provided with written guidelines about sending healthy food in lunch boxes_senior secondary
Q18kN	No guidelines
Q18kNA	Not applicable
Q18lP	regular monitoring of lunch boxes at school_Primary
Q18lM	regular monitoring of lunch boxes at school_Secondary
Q18lHS	regular monitoring of lunch boxes at school_Higher Secondary
Q18lSS	regular monitoring of lunch boxes at school_ Senior Secondary
Q18lN	No guidelines
Q18lNA	Not applicable
Q18mP	Fruit breaks_Primary
Q18mM	Fruit breaks_middle
Q18mHS	Fruit breaks_higher secondary
Q18mSS	Fruit breaks_senior secondary
Q18mN	No guidelines
Q18mNA	Not applicable
Q18nP	Students are allowed access to food outlets_Primary
Q18nM	Students are allowed access to food outlets_Middle
Q18nHS	Students are allowed access to food outlets_Higher secondary
Q18nSS	Students are allowed access to food outlets_Senior secondary
Q18nN	No guidelines
Q18nNA	Not applicable
Q18oP	regulations regarding the sale of food outside the school by vendors_Primary
Q18oM	regulations regarding the sale of food outside the school by vendors_Middle
Q18oHS	regulations regarding the sale of food outside the school by vendors_Higher Secondary
Q18oSS	regulations regarding the sale of food outside the school by vendors_Senior Secondary
Q18oN	No guidelines
Q18oNA	Not applicable
Q18pP	regulations regarding food menus on special menu_Primary
Q18pM	regulations regarding food menus on special menu_Middle
Q18pHS	regulations regarding food menus on special menu_Higher Secondary
Q18pSS	regulations regarding food menus on special menu_Senior Secondary
Q18pN	No guidelines
Q18pNA	Not applicable
Q18qP	Unhealthy foods are used to reward students or witheheld_primary
Q18qM	Unhealthy foods are used to reward students or witheheld_Middle
Q18qHS	Unhealthy foods are used to reward students or witheheld_Higher Secondary
Q18qSS	Unhealthy foods are used to reward students or witheheld_Senior Secondary
Q18qN	No guidelines
Q18qNA	Not applicable
Q18rP	Adequate time for recess_Primary
Q18rM	Adequate time for recess_Middle
Q18rHS	Adequate time for recess_Higher secondary
Q18rSS	Adequate time for recess_Senior secondary
Q18rN	No guidelines
Q18rNA	Not applicable
Q19	Canteen operated by
Q19others	Any other
Q20aP	physical education curriculum_Primary
Q20aM	physical education curriculum_Middle
Q20aHS	physical education curriculum_Higher Secondary
Q20aSS	physical education curriculum_Senior Secondary
Q20aN	No guidelines
Q20aDK	Not applicable
Q20bP	PE marks/grades have weightage in final exam_Primary
Q20bM	PE marks/grades have weightage in final exam_middle
Q20bHS	PE marks/grades have weightage in final exam_Higherr secondary
Q20bSS	PE marks/grades have weightage in final exam _Senior secondary
Q20bN	No guidelines
Q20bDK	Not applicable
Q20cP	Addresses qualifications for physical education instructors_Primary
Q20cM	Addresses qualifications for physical education instructors_Middle
Q20cHS	Addresses qualifications for physical education instructors_Higher Secondary
Q20cSS	Addresses qualifications for physical education instructors_Senior Secondary
Q20cN	No guidelines
Q20cDK	Not applicable
Q20dP	Regular Mass PT_Primary
Q20dM	Regular Mass PT_Middle
Q20dHS	Regular Mass PT_Higher secondary
Q20dSS	Regular Mass PT_Senior secondary
Q20dN	No guidelines
Q20dDK	Not applicable
Q20eP	Yoga_Primary
Q20eM	Yoga_Middle
Q20eHS	Yoga_Higher Secondary
Q20eSS	Yoga_Senior Secondary
Q20eN	No guidelines
Q20eDK	Not applicable
Q20fP	Yoga teacher_Primary
Q20fM	Yoga teacher_Middle
Q20fHS	Yoga teacher_Higher Secondary
Q20fSS	Yoga teacher_Senior Secondary
Q20fN	No guidelines
Q20fDK	Not applicable
Q21aP	regular physical activity_Primary
Q21aM	regular physical activity_Middle
Q21aHS	regular physical activity_Higher Secondary
Q21aSS	regular physical activity_Senior Secondary
Q21aN	No guidelines
Q21aNA	Not applicable
Q21bP	Efective utilization of PE period_Primary
Q21bM	Efective utilization of PE period_Middle
Q21bHS	Efective utilization of PE period_Higher Secodary
Q21bSS	Efective utilization of PE period_Senior Secodary
Q21bN	No guidelines
Q21bNA	Not applicable
Q21cP	Promote Physical activity_Primary
Q21cM	Promote Physical activity_Middle
Q21cHS	Promote Physical activity_Higher Secondary
Q21cSS	Promote Physical activity_Senior Secondary
Q21cN	No guidelines
Q21cNA	Not applicable
Q21dP	Ground Available_Primary
Q21dM	Ground Available_Middle
Q21dHS	Ground Available_Higher Secondary
Q21dSS	Ground Available_Senior Secondary
Q21dN	No guidelines
Q21dNA	Not applicable
Q21eP	Safe facility and adequate equipment_ Primary
Q21eM	Safe facility and adequate equipment_ Middle
Q21eHS	Safe facility and adequate equipment_ Higher Secondary
Q21eSS	Safe facility and adequate equipment_ Senior Secondary
Q21eN	No guidelines
Q21eNA	Not applicable
Q21fP	Time devoted to vigrous activity_Primary
Q21fM	Time devoted to vigrous activity_Middle
Q21fHS	Time devoted to vigrous activity_Higher Secondary
Q21fSS	Time devoted to vigrous activity_Senior Secondary
Q21fN	No guidelines
Q21fNA	Not applicable
Q21gP	Budget allocation for sports_Primary
Q21gM	Budget allocation for sports_Middle
Q21gHS	Budget allocation for sports_Higher Secondary
Q21gSS	Budget allocation for sports_Senior Secondary
Q21gN	No guidelines
Q21gNA	Not applicable
Q21hP	Safe travel_Primary
Q21hM	Safe travel_Middle
Q21hHS	Safe travel_Higher Secondary
Q21hSS	Safe travel_Senior Secondary
Q21hN	No guidelines
Q21hNA	Not applicable
Q21iP	Physical activity for staff_Primary
Q21iM	Physical activity for staff_Middle
Q21iHS	Physical activity for staff_Higher Secondary
Q21iSS	Physical activity for staff_Senior Secondary
Q21iN	No guidelines
Q21iNA	Not applicable
Q21jP	Community use for physical activity_Primary
Q21jM	Community use for physical activity_Middle
Q21jHS	Community use for physical activity_Higher Secondary
Q21jSS	Community use for physical activity_Senior Secondary
Q21jN	No guidelines
Q21jNA	Not applicable
Q22	Any sponsorship in canteen
Q23aP	Harmful effect of tobacco in schl curriculum_Primary
Q23aM	Harmful effect of tobacco in schl curriculum_Middle
Q23aHS	Harmful effect of tobacco in schl curriculum_Higher Secondary
Q23aSS	Harmful effect of tobacco in schl curriculum_Senior Secondary
Q23aN	No guidelines
Q23aNA	Not applicable
Q23bP	Harmful effect of alcohol in schl curriculum_Primary
Q23bM	Harmful effect of alcohol in schl curriculum_Middle
Q23bHS	Harmful effect of alcohol in schl curriculum_Higher Secondary
Q23bSS	Harmful effect of alcohol in schl curriculum_Senior Secondary
Q23bN	No guidelines
Q23bNA	Not applicable
Q23cP	curriculum_primary
Q23cM	curriculum_Middle
Q23cHS	curriculum_Higher Secondary
Q23cSS	curriculum_Senior Secondary
Q23cN	No guidelines
Q23cNA	Not applicable
Q23dP	School sensitize parent, tecahers about harmful effect of tobacco_primary
Q23dM	School sensitize parent, tecahers about harmful effect of tobacco_middle
Q23dHS	School sensitize parent, tecahers about harmful effect of tobacco_Higher secondary
Q23dSS	School sensitize parent, tecahers about harmful effect of tobacco_Senior secondary
Q23dN	No guidelines
Q23dNA	Not applicable
Q23eP	School sensitize parent, tecahers about harmful effect of alcohol_primary
Q23eM	School sensitize parent, tecahers about harmful effect of alcohol_middle
Q23eHS	School sensitize parent, tecahers about harmful effect of alcohol_Higher secondary
Q23eSS	School sensitize parent, tecahers about harmful effect of alcohol_Senior secondary
Q23eN	No guidelines
Q23eNA	Not applicable
Q23fP	sale of tobacco prohibited inside school_Primary
Q23fM	sale of tobacco prohibited inside school_Middle
Q23fHS	sale of tobacco prohibited inside school_Higher Secondary
Q23fSS	sale of tobacco prohibited inside school_Senior Secondary
Q23fN	No guidelines
Q23fNA	Not applicable
Q23gP	Sale of tobacco within 100 yards_Primary
Q23gM	Sale of tobacco within 100 yards_Middle
Q23gHS	Sale of tobacco within 100 yards_Higher Secondary
Q23gSS	Sale of tobacco within 100 yards_Senior Secondary
Q23gN	No guidelines
Q23gNA	Not applicable
Q23hP	School policies prohibit smoking_Primary
Q23hM	School policies prohibit smoking_Middle
Q23hHS	School policies prohibit smoking_Higher Secendary
Q23hSS	School policies prohibit smoking_Senior Secondary
Q23hN	No guidelines
Q23hNA	Not applicable
Q23iP	School policy to prohibit sale of alcohol_Primary
Q23iM	School policy to prohibit sale of alcohol_Middle
Q23iHS	School policy to prohibit sale of alcohol_Higher Secondary
Q23iSS	School policy to prohibit sale of alcohol_Senior Secondary
Q23iN	No guidelines
Q23iNA	Not applicable
Q24	Presence of full time nurse
Q25	Regular health assesment
Q25b	If yes,Specify class for assesment
Q25c	If yes,Specify class for assesment
Q25aa	Anthro
Q25ab	Blood grp
Q25ac	Vaccination status
Q25ad	Vision
Q25ae	Oral health
Q25af	Personal Hygiene
Q26	Information to parents
Q27	Parent info abt school health policy
Q28a	School curriculum
Q28b	Signs
Q28c	Bulletin Boards
Q28d	Schl website
Q28e	Schl handbook
Q28f	staff orientation
Q28g	Student orientation
Q28h	Parent handbook
Q28i	Policy include contract with vendor
Q28j	Announcement at schl events
Q28k	PTM
Variable	Variable Label
SchoolID	School Identification Number
schtype	Type of School
Q1	Name of School
Q2	Teachers designation
Q3	Type of School
Q4	No. of student in school
Q5	No. of teacher in school
Q6	No. of physical education teacher/coach
Q7	No. of yoga teacher in school
Q8aYN	Physical education/games period at primary class
Q8aPeriod	Number of periods of physical education at primary class
Q8aDuration	Duration in minutes
Q8bYN	Physical education/games period at middle class
Q8bPeriod	Number of periods of physical education at middle class
Q8bDuration	Duration in minutes
Q8cYN	Physical education/games period at higher secondary class
Q8cPeriod	Number of periods of physical education at higher secondary class
Q8cDuration	Duration in minutes
Q8dYN	Physical education/games period at senior secondary class
Q8dPeriod	Number of periods of physical education at senior secondary class
Q8dDuration	Duration in minutes
Q9aYN	Nutrition education period at primary class
Q9aNutrition_IS	At primary class nutrition education integerated wih other subjects
Q9aNutrition_OS	At primary class nutrition education is an optional subjects
Q9bYN	Nutrition education period at middle class
Q9bNutrition_IS	At middle class nutrition education integerated wih other subjects
Q9bNutrition_OS	At middle class nutrition education is an optional subjects
Q9cYN	Nutrition education period at higher secondary class
Q9cNutrition_IS	At higher secondary nutrition education integerated wih other subjects
Q9cNutrition_OS	At higher secondary nutrition education is an optional subjects
Q9dYN	Nutrition education period at senior secondary class
Q9dNutrition_IS	At senior secondary nutrition education integerated wih other subjects
Q9dNutrition_OS	At senior secondary nutrition education is an optional subjects
Q10	Presence of school health program
Q10a	CBSE comprehensive school health programe
Q10aOthers	Any other school health program
Q10b	Classes for which school health programme applicable
Q11	Any advisory committee or school health committee
Q12aWP	Written Food/nutrition policy at primary class
Q12aWM	Written Food/nutrition policy at middle class
Q12aWHS	Written Food/nutrition policy at Higher secondary
Q12aWSS	Written Food/nutrition policy at senior secondary
Q12aUP	Unwritten Food/nutrition policy at primary class
Q12aUM	Unwritten Food/nutrition policy at middle class
Q12aUHS	Unwritten Food/nutrition policy at higher secondary class
Q12aUSS	Unwritten Food/nutrition policy at senior secondary class
Q12aNP	No nutrition policy
Q12aNA	Not Applicable
Q12bWP	Written canteen policy at primary class
Q12bWM	Written canteen policy at middle class
Q12bWHS	Written canteen policy at Higher secondary
Q12bWSS	Written canteen policy at senior secondary
Q12bUP	Unwritten canteen policy at primary class
Q12bUM	Unwritten canteen policy at middle class
Q12bUHS	Unwritten canteen policy at higher secondary class
Q12bUSS	Unwritten canteen policy at senior secondary class
Q12bNP	No nutrition policy
Q12bNA	Not Applicable
Q12cWP	Written lunchbox policy at primary class
Q12cWM	Written lunchbox policy at middle class
Q12cWHS	Written lunchbox policy at Higher secondary
Q12cWSS	Written lunchboxpolicy at senior secondary
Q12cUP	Unwritten lunchboxpolicy at primary class
Q12cUM	Unwritten lunchbox policy at middle class
Q12cUHS	Unwritten lunchboxpolicy at higher secondary class
Q12cUSS	Unwritten lunchbox policy at senior secondary class
Q12cNP	No nutrition policy
Q12cNA	Not Applicable
Q12dWP	Written sports/physical activity policy at primary class
Q12dWM	Written sports/physical activity policy at middle class
Q12dWHS	Written sports/physical activity policy at Higher secondary
Q12dWSS	Written sports/physical activity policy at senior secondary
Q12dUP	Unwritten lsports/physical activity policy at primary class
Q12dUM	Unwritten sports/physical activity policy at middle class
Q12dUHS	Unwritten sports/physical activitypolicy at higher secondary class
Q12dUSS	Unwritten sports/physical activitypolicy at senior secondary class
Q12dNP	No nutrition policy
Q12dNA	Not Applicable
Q12eWP	Written tobacco control policy at primary class
Q12eWM	Written tobacco control policy at middle class
Q12eWHS	Written tobacco control policy at Higher secondary
Q12eWSS	Written tobacco control policy at senior secondary
Q12eUP	Unwritten tobacco control policy at primary class
Q12eUM	Unwritten tobacco control policy at middle class
Q12eUHS	Unwritten tobacco control policy at higher secondary class
Q12eUSS	Unwritten tobacco control policy at senior secondary class
Q12eNP	No nutrition policy
Q12eNA	Not Applicable
Q12fWP	Written alcohol control policy at primary class
Q12fWM	Written alcohol control policy at middle class
Q12fWHS	Written alcohol control policy at Higher secondary
Q12fWSS	Written Alcohol control policy at senior secondary
Q12fUP	Unwritten alcohol control policy at primary class
Q12fUM	Unwritten alcohol control policy at middle class
Q12fUHS	Unwritten alcohol control policy at higher secondary class
Q12fUSS	Unwritten alcohol control policy at senior secondary class
Q12fNP	No nutrition policy
Q12fNA	Not Applicable
Q12gWP	Written comprehnsive school health policy(CSHP) at primary class
Q12gWM	Written CSHP at middle class
Q12gWHS	Written CSHP at Higher secondary
Q12gWSS	Written CSHP at senior secondary
Q12gUP	Unwritten CSHP at primary class
Q12gUM	Unwritten CSHP at middle class
Q12gUHS	Unwritten CSHP at higher secondary class
Q12gUSS	Unwritten CSHP at senior secondary class
Q12gNP	No nutrition policy
Q12gNA	Not Applicable
Q13a	Principal involved in formulating school policies
Q13b	Board members involved in formulating school policies
Q13c	School health committe involved in formulating school policies
Q13d	Teaching staff involved in formulating school policies
Q13e	Parents involved in formulating school policies
Q13f	Any other
Q14aP	Nutrition curriculum in primary class
Q14aM	Nutrition curriculum in middle class
Q14aHS	Nutrition curriculum in higher secondary class
Q14aSS	Nutrition curriculum in senior secondary class
Q14aN	No
Q14aNA	Not Applicable
Q14bP	Nutrition education periods/activities in primary class
Q14bM	Nutrition education periods/activities in middle class
Q14bHS	Nutrition education periods/activities in higher secondary class
Q14bSS	Nutrition education periods/activitiesin senior secondary class
Q14bN	No
Q14bNA	Not Applicable
Q14cP	Nutrition education reflected in primary class
Q14cM	Nutrition education reflected in middle class
Q14cHS	Nutrition education education reflected in higher secondary class
Q14cSS	Nutrition education education reflected in senior secondary class
Q14cN	No
Q14cNA	Not Applicable
Q14dP	regular training of staff in primary class
Q14dM	regular training of staff in middle class
Q14dHS	regular training of staff in higher secondary class
Q14dSS	regular training of staff in senior secondary class
Q14dN	No
Q14dNA	Not Applicable
Q14eP	staff o be role model model in primary class
Q14eM	staff o be role model model in middle class
Q14eHS	staff o be role model model in higher secondary class
Q14eSS	staff o be role model model in senior secondary class
Q14eN	No
Q14eNA	Not Applicable
Q14fP	Nutrition education extend beyond school nvironment in primary class
Q14fM	Nutrition education extend beyond school nvironment in middle class
Q14fHS	Nutrition education extend beyond school nvironment higher secondary class
Q14fSS	Nutrition education extend beyond school nvironment in senior secondary class
Q14fN	No
Q14fNA	Not Applicable
Q14gP	Requires nutrition qualifications for school staff in primary class
Q14gM	Requires nutrition qualifications for school staff in middle class
Q14gHS	Requires nutrition qualifications for school staff in higher secondary class
Q14gSS	Requires nutrition qualifications for school staff in senior secondary class
Q14gN	No
Q14gNA	Not Applicable
Q15	Type of meal progra exist
Q15Others	Any other
Q16a	classi-v
Q16b	class VI-VIII
Q16c	Class IX-X
Q16d	XI-XII
Q16e	No meal program
Q17	Recommendation for meal program
Q17Yes	if yes, specigy guideline
Q18aP	nurition guideline for food available at school canteen at primary class
Q18aM	nurition guideline for food available at school canteen at middle class
Q18aHS	nurition guideline for food available at school canteen at higher secondary class
Q18aSS	nurition guideline for food available at school canteen at senior secondary class
Q18aN	no nutrition guidelines
Q18aNA	Not applicable
Q18bP	monitoring of hygiene at school canteen at primary class
Q18bM	monitoring of hygieneat school canteen at middle class
Q18bHS	monitoring of hygiene at school canteen at higher secondary class
Q18bSS	monitoring of hygiene at school canteen at senior secondary class
Q18bN	No guidelines
Q18bNA	Not applicable
Q18cP	low fat foods/methods used school canteen at primary class
Q18cM	low fat foods/methods used at school canteen at middle class
Q18cHS	low fat foods/methods used at school canteen at higher secondary class
Q18cSS	low fat foods/methods used at school canteen at senior secondary class
Q18cN	No guidelines
Q18cNA	Not applicable
Q18dP	sale of whole foods promted at school canteen at primary class
Q18dM	sale of whole foods promted at school canteen at middle class
Q18dHS	sale of whole foods promted at school canteen at higher secondary class
Q18dSS	sale of whole foods promted at school canteen at senior secondary class
Q18dN	No guidelines
Q18dNA	Not applicable
Q18eP	Regular monitoring of schoool canteen menu at primary class
Q18eM	Regular monitoring of schoool canteen menu at middle class
Q18eHS	Regular monitoring of schoool canteen menu at higher secondary class
Q18eSS	Regular monitoring of schoool canteen menuat senior secondary class
Q18eN	No guidelines
Q18eNA	Not applicable
Q18fP	No sale of fied food in schoool canteen menu at primary class
Q18fM	No sale of fied food in schoool canteen menu at middle class
Q18fHS	No sale of fied food in schoool canteen menu at higher secondary class
Q18fSS	No sale of fied food in schoool canteen menuat senior secondary class
Q18fN	No guidelines
[truncated: 26,799 more rows]
